# Supplementary material for: Translatome analysis of tuberous sclerosis complex 1 patient-derived neural progenitor cells reveals rapamycin-dependent and independent alterations
Source: Mol Autism. 2023 Oct 25;14:39. doi: 10.1186/s13229-023-00572-3 (PMC10601155; doi:10.1186/s13229-023-00572-3)
Supplement: Supplementary file 2 — Additional file 2. Primary antibodies used in this study. [file 13229_2023_572_MOESM2_ESM.xlsx]

## Sheet: Sheet1
Antibody	Isotype	Dilution	Manufacturer
p-eIF4E (S209)	Polyclonal Rabbit	1:300	Cell Signaling #9741
eIF4E	Polyclonal Rabbit	1:1000	Cell Signaling #9742
p-4E-BP1 (S65)	Polyclonal Rabbit	1:1000	Cell Signaling #9456
4E-BP1	Polyclonal Rabbit	1:1000	Cell Signaling #9644
p-S6 (S240/244)	Polyclonal Rabbit	1:1000	Cell Signaling #2215
S6	Monoclonal Rabbit	1:1000	Cell Signaling #2217
TSC1	Polyclonal Rabbit	1:1000	Cell Signaling #4906
TSC2	Polyclonal Rabbit	1:2000	Santa Cruz #sc893
b-tubulin	Monoclonal Mouse	1:10000	Sigma #T8328
MAP2	Polyclonal Chicken	1:2500	EnCoR #CPCA-MAP2
AlexaFluor-488-Ki-67	Monoclonal Rabbit	01:50:00	Cell Signaling #118825
Table S1. Primary antibodies used in this study.
