# Supplementary material for: Translatome analysis of tuberous sclerosis complex 1 patient-derived neural progenitor cells reveals rapamycin-dependent and independent alterations
Source: Mol Autism. 2023 Oct 25;14:39. doi: 10.1186/s13229-023-00572-3 (PMC10601155; doi:10.1186/s13229-023-00572-3)
Supplement: Supplementary file 3 — Additional file 3. Human RT-qPCR primers used in this study. [file 13229_2023_572_MOESM3_ESM.xlsx]

## Sheet: Sheet1
Human gene	Forward Primer	Reverse Primer
TNNI1	TTCTGCAGCTCTGACTGTGA	CAGCCACCAATTCCTTAGCC
RASA4CP	CCCTCATGTCCTCCTCCTTC	GTCGTCCGTGTAGATGACCT
CCM2L	CACACAGATGGGACGTATGC	AGTGGGAGCCATGGAAAGAA
IDH1-AS1	GAGCACCACAGAGTGTTTCC	CGCTTGTAATCCCAGGACTTT
RPL13AP5	CGGATGAACACCAACCCTTC	GATGCCGTCAAACACCTTGA
PGAM2	ATTAGCAAGGAGCGTCGGTA	TCTGACATCCCTTCCAGGTG
NOXA1	TGACCAAGGACACCTGCAT	CCAGCCAGAAGTCAGACAGA
ICAM5	TAGTCCCAGAGCTCCCAGAA	GGTGACTTGGGCAGGTAGAT
ALDOA	AATGTTCTGGCCCGTTATGC	CAAGGTGCCTTCCAGGTAGA
ENO2	GGGTGATGACCTGACAGTGA	GTCCTCAGTCTCTCCTGAGC
SFN	GGAGAGAGCCAGTCTGATCC	TACTGAGAGCAGGTTTCGCT
ACTB	CACCATGTACCCTGGCATTG	CCTGCTTGCTGATCCACATC
PGK1	CTGGACGTTAAAGGGAAGCG	TACCGACTTGGCTCCATTGT
HPRT1	CTTCCTCCTCCTGAGCAGT	GCAAGACGTTCAGTCCTG
Table S2. Human RT-qPCR primers used in this study.
