# Supplementary material for: Translatome analysis of tuberous sclerosis complex 1 patient-derived neural progenitor cells reveals rapamycin-dependent and independent alterations
Source: Mol Autism. 2023 Oct 25;14:39. doi: 10.1186/s13229-023-00572-3 (PMC10601155; doi:10.1186/s13229-023-00572-3)
Supplement: Supplementary file 4 — Additional file 4. ClueGO-based gene ontology analysis. [file 13229_2023_572_MOESM4_ESM.xlsx]

## Sheet: Table S3A. NullvsWT Tr.Up. 
TSC1-/- vs TSC1+/+ Translation Up
Characteristics of the Network
FDR cutoff : 0.001
Correction Meth. : Benjamini-Hochberg
Kappa Score Threshold: 0.4
Grouped by Kappa Statistics
Statistical Test Useed: Enrichment (Right-sided hypergeometric test)
Min GO Level : 7 , Max GO Level : 15 (default)
Number of genes : 3 (default)
Min. Percentage: 10 (default)
Organism Analyzed:Homo Sapiens
Ontology Used: GO_BiologicalProcess-EBI-UniProt-GOA-ACAP-ARAP_13.05.2021_00h00 KEGG_13.05.2021 REACTOME_Reactions_13.05.2021
Characteristics of the Gene Lists
Reference Set Consists of 11998 genes
Consists of 901 genes of which 901 were recognized by ClueGO.
798 out of 901 genes (88.57%) functionally annotated in any selected ontology
Term ID	Term	Ontology Source	Term PValue Corrected with Benjamini-Hochberg	Group PValue Corrected with Benjamini-Hochberg	GOGroups	% Associated Genes	Nr. Genes	Associated Genes Found
KEGG:04260	Cardiac muscle contraction	KEGG_13.05.2021	0.000267648	2.07195e-05	Group0	25.0	14	[ATP2A3, CACNA2D1, CACNB1, CACNG6, COX4I1, COX5B, COX7A2, COX8A, MYL4, TNNC1, TPM2, UQCR11, UQCRFS1, UQCRQ]
GO:0022853	active ion transmembrane transporter activity	GO_BiologicalProcess-EBI-UniProt-GOA-ACAP-ARAP_13.05.2021_00h00	0.00082104	6.28118e-05	Group1	15.789474	24	[ATP2A3, ATP6V0B, ATP6V0D1, ATP6V0E1, ATP6V1F, BSG, CLCN7, CTNS, MFSD2A, SLC12A4, SLC13A3, SLC17A7, SLC19A1, SLC25A6, SLC26A11, SLC3A2, SLC45A1, SLC4A11, SLC4A2, SLC6A12, SLC8B1, SLC9A5, TCIRG1, TLR9]
R-HSA:8951499	Loading of antigenic peptides on to class I MHC	REACTOME_Reactions_13.05.2021	0.000448132	3.67321e-05	Group2	54.545456	6	[BCAP31, CALR, HLA-B, HLA-C, HLA-E, TAPBP]
R-HSA:983142	Formation of peptide loading complex (PLC)	REACTOME_Reactions_13.05.2021	0.000448132	3.67321e-05	Group2	54.545456	6	[BCAP31, CALR, HLA-B, HLA-C, HLA-E, TAPBP]
R-HSA:983161	Dissociation of the Antigenic peptide:MHC:B2M peptide loading complex	REACTOME_Reactions_13.05.2021	0.000448132	3.67321e-05	Group2	54.545456	6	[BCAP31, CALR, HLA-B, HLA-C, HLA-E, TAPBP]
R-HSA:1015702	Expression of IFN-induced genes	REACTOME_Reactions_13.05.2021	0.000159857	8.8886e-07	Group3	35.714287	10	[HLA-B, HLA-C, HLA-E, IFI27, IFI35, IFITM1, IRF3, IRF9, ISG15, ISG20]
GO:0034340	response to type I interferon	GO_BiologicalProcess-EBI-UniProt-GOA-ACAP-ARAP_13.05.2021_00h00	2.16882e-05	8.8886e-07	Group3	27.419355	17	[HLA-B, HLA-C, HLA-E, HLA-H, IFI27, IFI35, IFITM1, IRAK1, IRF3, IRF9, ISG15, ISG20, NLRC5, SHFL, SMPD1, TREX1, TYK2]
GO:0060337	type I interferon signaling pathway	GO_BiologicalProcess-EBI-UniProt-GOA-ACAP-ARAP_13.05.2021_00h00	8.60478e-05	8.8886e-07	Group3	26.31579	15	[HLA-B, HLA-C, HLA-E, HLA-H, IFI27, IFI35, IFITM1, IRAK1, IRF3, IRF9, ISG15, ISG20, NLRC5, TREX1, TYK2]
GO:0071357	cellular response to type I interferon	GO_BiologicalProcess-EBI-UniProt-GOA-ACAP-ARAP_13.05.2021_00h00	8.60478e-05	8.8886e-07	Group3	26.31579	15	[HLA-B, HLA-C, HLA-E, HLA-H, IFI27, IFI35, IFITM1, IRAK1, IRF3, IRF9, ISG15, ISG20, NLRC5, TREX1, TYK2]
GO:0007204	positive regulation of cytosolic calcium ion concentration	GO_BiologicalProcess-EBI-UniProt-GOA-ACAP-ARAP_13.05.2021_00h00	1.14458e-05	2.50517e-09	Group4	18.539326	33	[ADRA1B, AGT, APLNR, BCAP31, CACNA2D1, CAPN3, CCR10, CCR7, CDK5, CLU, CX3CL1, EDN2, F2, GIPR, GNG3, GRIN2C, GRIN2D, GSTO1, HTT, MCOLN1, NMB, NTSR1, OPRL1, P2RX3, P2RY6, PKD1, RYR1, SLC8B1, TGM2, TPCN1, TPCN2, TRPM4, TRPV4]
GO:0008324	cation transmembrane transporter activity	GO_BiologicalProcess-EBI-UniProt-GOA-ACAP-ARAP_13.05.2021_00h00	2.76951e-05	2.50517e-09	Group4	12.212389	69	[AMBP, ANTKMT, ANXA6, ATP2A3, ATP6V0B, ATP6V0D1, ATP6V0E1, ATP6V1F, CACNA2D1, CACNB1, CACNG6, CDK5, CLU, COX4I1, COX5B, COX7A2, COX8A, CTNS, GRIN2C, GRIN2D, GRIN3B, GSTO1, HCN3, HTT, KCNH3, KCNN4, MCOLN1, MFSD2A, MINK1, NTSR1, OPRL1, ORAI3, P2RX3, P2RX6, P2RY6, PIEZO1, PKD1, RANGRF, REM2, RYR1, SCN4A, SFXN3, SHISA8, SLC12A4, SLC13A3, SLC17A7, SLC25A20, SLC25A26, SLC25A45, SLC3A2, SLC45A1, SLC4A11…
GO:0015267	channel activity	GO_BiologicalProcess-EBI-UniProt-GOA-ACAP-ARAP_13.05.2021_00h00	0.000450477	2.50517e-09	Group4	11.943794	51	[AMBP, ANTKMT, ANXA6, AQP3, BEST4, CACNA2D1, CACNB1, CACNG6, CDK5, CLCN2, CLCN7, CLDN4, CLU, GRIN2C, GRIN2D, GRIN3B, GSTO1, HCN3, HTT, KCNH3, KCNN4, LRRC8E, MCOLN1, MINK1, NTSR1, OPRL1, ORAI3, P2RX3, P2RX6, P2RY6, PIEZO1, PKD1, RANGRF, REM2, RYR1, SCN4A, SHISA8, SLC4A11, STIM1, STX1A, TMC6, TMEM109, TMEM37, TMEM63A, TMEM63C, TPCN1, TPCN2, TRPM4, TRPV4, VAMP8, WNK4]
GO:0030003	cellular cation homeostasis	GO_BiologicalProcess-EBI-UniProt-GOA-ACAP-ARAP_13.05.2021_00h00	0.000115693	2.50517e-09	Group4	12.619047	53	[ADRA1B, AGT, ANKRD9, ANXA6, APLNR, APOE, ATOX1, ATP2A3, ATP6V0B, ATP6V0D1, ATP6V0E1, ATP6V1F, BCAP31, CACNA2D1, CALR, CAPN3, CCR10, CCR7, CDK5, CLU, CX3CL1, EDN2, F2, FTH1, GIPR, GNG3, GRIN2C, GRIN2D, GSTO1, HTT, MCOLN1, MTLN, NEDD8, NMB, NTSR1, OPRL1, P2RX3, P2RY6, PKD1, RAB20, RYR1, SCO2, SLC4A11, SLC4A2, SLC8B1, SLC9A5, STIM1, TCIRG1, TGM2, TPCN1, TPCN2, TRPM4, TRPV4]
GO:0098662	inorganic cation transmembrane transport	GO_BiologicalProcess-EBI-UniProt-GOA-ACAP-ARAP_13.05.2021_00h00	2.10528e-05	2.50517e-09	Group4	12.792792	71	[ABCB8, AMBP, ANTKMT, ANXA6, APLNR, ATOX1, ATP2A3, ATP6V0B, ATP6V0D1, ATP6V0E1, ATP6V1F, BIN1, CACNA2D1, CACNB1, CACNG6, CAPN3, CCR7, CDK5, CLU, COX4I1, COX5B, COX7A2, COX8A, CTNS, CX3CL1, F2, G6PD, GRIN2C, GRIN2D, GRIN3B, GSTO1, HCN3, HTT, KCNH3, KCNN4, MCOLN1, MFSD2A, NDUFS7, NTSR1, OPRL1, ORAI3, P2RX3, P2RY6, PKD1, PMPCA, RANGRF, REM2, RYR1, SCN4A, SLC12A4, SLC13A3, SLC17A7, SLC3A2, SLC45A1, S…
GO:0051208	sequestering of calcium ion	GO_BiologicalProcess-EBI-UniProt-GOA-ACAP-ARAP_13.05.2021_00h00	0.000318481	2.50517e-09	Group4	20.22472	18	[ANXA6, APLNR, CALR, CAPN3, CCR7, CLU, CX3CL1, F2, GSTO1, HTT, MCOLN1, MTLN, NTSR1, P2RY6, RYR1, SLC8B1, TPCN1, TPCN2]
GO:0051282	regulation of sequestering of calcium ion	GO_BiologicalProcess-EBI-UniProt-GOA-ACAP-ARAP_13.05.2021_00h00	0.000489482	2.50517e-09	Group4	20.0	17	[ANXA6, APLNR, CAPN3, CCR7, CLU, CX3CL1, F2, GSTO1, HTT, MCOLN1, MTLN, NTSR1, P2RY6, RYR1, SLC8B1, TPCN1, TPCN2]
GO:0005216	ion channel activity	GO_BiologicalProcess-EBI-UniProt-GOA-ACAP-ARAP_13.05.2021_00h00	0.00050352	2.50517e-09	Group4	12.039312	49	[AMBP, ANTKMT, ANXA6, BEST4, CACNA2D1, CACNB1, CACNG6, CDK5, CLCN2, CLCN7, CLDN4, CLU, GRIN2C, GRIN2D, GRIN3B, GSTO1, HCN3, HTT, KCNH3, KCNN4, LRRC8E, MCOLN1, MINK1, NTSR1, OPRL1, ORAI3, P2RX3, P2RX6, P2RY6, PIEZO1, PKD1, RANGRF, REM2, RYR1, SCN4A, SHISA8, SLC4A11, STIM1, STX1A, TMC6, TMEM37, TMEM63A, TMEM63C, TPCN1, TPCN2, TRPM4, TRPV4, VAMP8, WNK4]
GO:0022890	inorganic cation transmembrane transporter activity	GO_BiologicalProcess-EBI-UniProt-GOA-ACAP-ARAP_13.05.2021_00h00	3.70363e-05	2.50517e-09	Group4	12.333966	65	[AMBP, ANTKMT, ANXA6, ATP2A3, ATP6V0B, ATP6V0D1, ATP6V0E1, ATP6V1F, CACNA2D1, CACNB1, CACNG6, CDK5, CLU, COX4I1, COX5B, COX7A2, COX8A, CTNS, GRIN2C, GRIN2D, GRIN3B, GSTO1, HCN3, HTT, KCNH3, KCNN4, MCOLN1, MFSD2A, MINK1, NTSR1, OPRL1, ORAI3, P2RX3, P2RX6, P2RY6, PIEZO1, PKD1, RANGRF, REM2, RYR1, SCN4A, SHISA8, SLC12A4, SLC13A3, SLC17A7, SLC3A2, SLC45A1, SLC4A11, SLC6A12, SLC8B1, SLC9A5, SPHK2, STI…
GO:0006816	calcium ion transport	GO_BiologicalProcess-EBI-UniProt-GOA-ACAP-ARAP_13.05.2021_00h00	7.91209e-06	2.50517e-09	Group4	15.2823925	46	[AGT, AMBP, ANXA6, APLNR, ATP2A3, BIN1, CACNA2D1, CACNB1, CACNG6, CAPN3, CCR7, CDK5, CLU, CRACR2B, CX3CL1, F2, G6PD, GRIN2C, GRIN2D, GRIN3B, GSTO1, HTT, KCNN4, MCOLN1, NTSR1, OPRL1, ORAI3, P2RX3, P2RY6, PDGFRB, PKD1, PMPCA, RAMP1, REM2, RYR1, SLC3A2, SLC8B1, SPHK2, STIM1, STX1A, TLR9, TMEM37, TPCN1, TPCN2, TRPM4, TRPV4]
GO:0006875	cellular metal ion homeostasis	GO_BiologicalProcess-EBI-UniProt-GOA-ACAP-ARAP_13.05.2021_00h00	0.000279668	2.50517e-09	Group4	12.777778	46	[ADRA1B, AGT, ANKRD9, ANXA6, APLNR, APOE, ATOX1, ATP2A3, ATP6V0D1, BCAP31, CACNA2D1, CALR, CAPN3, CCR10, CCR7, CDK5, CLU, CX3CL1, EDN2, F2, FTH1, GIPR, GNG3, GRIN2C, GRIN2D, GSTO1, HTT, MCOLN1, MTLN, NEDD8, NMB, NTSR1, OPRL1, P2RX3, P2RY6, PKD1, RYR1, SCO2, SLC8B1, STIM1, TCIRG1, TGM2, TPCN1, TPCN2, TRPM4, TRPV4]
GO:0055065	metal ion homeostasis	GO_BiologicalProcess-EBI-UniProt-GOA-ACAP-ARAP_13.05.2021_00h00	0.000296499	2.50517e-09	Group4	12.315271	50	[ADRA1B, AGT, ANKRD9, ANXA6, APLNR, APOE, ATOX1, ATP2A3, ATP6V0D1, BCAP31, CACNA2D1, CALR, CAPN3, CCR10, CCR7, CDK5, CLU, COMT, CX3CL1, EDN2, F2, FTH1, GIPR, GNG3, GRIN2C, GRIN2D, GSTO1, HTT, MCOLN1, MELTF, MTLN, NEDD8, NMB, NPPB, NTSR1, OPRL1, P2RX3, P2RY6, PKD1, RYR1, SCO2, SLC12A4, SLC8B1, STIM1, TCIRG1, TGM2, TPCN1, TPCN2, TRPM4, TRPV4]
GO:0070588	calcium ion transmembrane transport	GO_BiologicalProcess-EBI-UniProt-GOA-ACAP-ARAP_13.05.2021_00h00	1.00717e-05	2.50517e-09	Group4	16.666666	39	[AMBP, ANXA6, APLNR, ATP2A3, BIN1, CACNA2D1, CACNB1, CACNG6, CAPN3, CCR7, CDK5, CLU, CX3CL1, F2, G6PD, GRIN2C, GRIN2D, GRIN3B, GSTO1, HTT, MCOLN1, NTSR1, OPRL1, ORAI3, P2RY6, PKD1, PMPCA, REM2, RYR1, SLC3A2, SLC8B1, STIM1, STX1A, TLR9, TMEM37, TPCN1, TPCN2, TRPM4, TRPV4]
GO:0072503	cellular divalent inorganic cation homeostasis	GO_BiologicalProcess-EBI-UniProt-GOA-ACAP-ARAP_13.05.2021_00h00	0.000142995	2.50517e-09	Group4	13.986014	40	[ADRA1B, AGT, ANXA6, APLNR, APOE, ATP2A3, BCAP31, CACNA2D1, CALR, CAPN3, CCR10, CCR7, CDK5, CLU, CX3CL1, EDN2, F2, GIPR, GNG3, GRIN2C, GRIN2D, GSTO1, HTT, MCOLN1, MTLN, NMB, NTSR1, OPRL1, P2RX3, P2RY6, PKD1, RYR1, SLC8B1, STIM1, TCIRG1, TGM2, TPCN1, TPCN2, TRPM4, TRPV4]
GO:0072507	divalent inorganic cation homeostasis	GO_BiologicalProcess-EBI-UniProt-GOA-ACAP-ARAP_13.05.2021_00h00	0.000281998	2.50517e-09	Group4	13.468014	40	[ADRA1B, AGT, ANXA6, APLNR, APOE, ATP2A3, BCAP31, CACNA2D1, CALR, CAPN3, CCR10, CCR7, CDK5, CLU, CX3CL1, EDN2, F2, GIPR, GNG3, GRIN2C, GRIN2D, GSTO1, HTT, MCOLN1, MTLN, NMB, NTSR1, OPRL1, P2RX3, P2RY6, PKD1, RYR1, SLC8B1, STIM1, TCIRG1, TGM2, TPCN1, TPCN2, TRPM4, TRPV4]
GO:0006874	cellular calcium ion homeostasis	GO_BiologicalProcess-EBI-UniProt-GOA-ACAP-ARAP_13.05.2021_00h00	3.74255e-05	2.50517e-09	Group4	14.981274	40	[ADRA1B, AGT, ANXA6, APLNR, APOE, ATP2A3, BCAP31, CACNA2D1, CALR, CAPN3, CCR10, CCR7, CDK5, CLU, CX3CL1, EDN2, F2, GIPR, GNG3, GRIN2C, GRIN2D, GSTO1, HTT, MCOLN1, MTLN, NMB, NTSR1, OPRL1, P2RX3, P2RY6, PKD1, RYR1, SLC8B1, STIM1, TCIRG1, TGM2, TPCN1, TPCN2, TRPM4, TRPV4]
GO:0055074	calcium ion homeostasis	GO_BiologicalProcess-EBI-UniProt-GOA-ACAP-ARAP_13.05.2021_00h00	5.54418e-05	2.50517e-09	Group4	14.652015	40	[ADRA1B, AGT, ANXA6, APLNR, APOE, ATP2A3, BCAP31, CACNA2D1, CALR, CAPN3, CCR10, CCR7, CDK5, CLU, CX3CL1, EDN2, F2, GIPR, GNG3, GRIN2C, GRIN2D, GSTO1, HTT, MCOLN1, MTLN, NMB, NTSR1, OPRL1, P2RX3, P2RY6, PKD1, RYR1, SLC8B1, STIM1, TCIRG1, TGM2, TPCN1, TPCN2, TRPM4, TRPV4]
GO:0015085	calcium ion transmembrane transporter activity	GO_BiologicalProcess-EBI-UniProt-GOA-ACAP-ARAP_13.05.2021_00h00	1.61927e-05	2.50517e-09	Group4	18.633541	30	[AMBP, ANXA6, ATP2A3, CACNA2D1, CACNB1, CACNG6, CDK5, CLU, GRIN2C, GRIN2D, GRIN3B, GSTO1, HTT, MCOLN1, OPRL1, ORAI3, P2RY6, PKD1, REM2, RYR1, SLC3A2, SLC8B1, STIM1, STX1A, TLR9, TMEM37, TPCN1, TPCN2, TRPM4, TRPV4]
GO:0060402	calcium ion transport into cytosol	GO_BiologicalProcess-EBI-UniProt-GOA-ACAP-ARAP_13.05.2021_00h00	0.000398557	2.50517e-09	Group4	18.518518	20	[APLNR, CACNA2D1, CAPN3, CCR7, CLU, CX3CL1, F2, GRIN2C, GRIN2D, GSTO1, HTT, MCOLN1, NTSR1, P2RX3, P2RY6, RYR1, SLC8B1, TPCN1, TPCN2, TRPV4]
GO:0005262	calcium channel activity	GO_BiologicalProcess-EBI-UniProt-GOA-ACAP-ARAP_13.05.2021_00h00	3.76946e-05	2.50517e-09	Group4	18.84058	26	[AMBP, ANXA6, CACNA2D1, CACNB1, CACNG6, CDK5, CLU, GRIN2C, GRIN2D, GRIN3B, GSTO1, HTT, MCOLN1, OPRL1, ORAI3, P2RY6, PKD1, REM2, RYR1, STIM1, STX1A, TMEM37, TPCN1, TPCN2, TRPM4, TRPV4]
GO:0051480	regulation of cytosolic calcium ion concentration	GO_BiologicalProcess-EBI-UniProt-GOA-ACAP-ARAP_13.05.2021_00h00	3.74441e-05	2.50517e-09	Group4	16.582914	33	[ADRA1B, AGT, APLNR, BCAP31, CACNA2D1, CAPN3, CCR10, CCR7, CDK5, CLU, CX3CL1, EDN2, F2, GIPR, GNG3, GRIN2C, GRIN2D, GSTO1, HTT, MCOLN1, NMB, NTSR1, OPRL1, P2RX3, P2RY6, PKD1, RYR1, SLC8B1, TGM2, TPCN1, TPCN2, TRPM4, TRPV4]
GO:0097553	calcium ion transmembrane import into cytosol	GO_BiologicalProcess-EBI-UniProt-GOA-ACAP-ARAP_13.05.2021_00h00	0.000337598	2.50517e-09	Group4	19.387754	19	[APLNR, CACNA2D1, CAPN3, CCR7, CLU, CX3CL1, F2, GRIN2C, GRIN2D, GSTO1, HTT, MCOLN1, NTSR1, P2RY6, RYR1, SLC8B1, TPCN1, TPCN2, TRPV4]

## Sheet: Table S3B. NullvsWT Tr.Down
TSC1-/- vs TSC1+/+ Translation Down
Characteristics of the Network
FDR cutoff : 0.001
Correction Meth. : Benjamini-Hochberg
Kappa Score Threshold: 0.4
Grouped by Kappa Statistics
Statistical Test Useed: Enrichment (Right-sided hypergeometric test)
Min GO Level : 7 , Max GO Level : 15 (default)
Number of genes : 3 (default)
Min. Percentage: 10 (default)
Organism Analyzed:Homo Sapiens
Ontology Used: GO_BiologicalProcess-EBI-UniProt-GOA-ACAP-ARAP_13.05.2021_00h00 KEGG_13.05.2021 REACTOME_Reactions_13.05.2021
Characteristics of the Gene Lists
Reference Set Consists of 11998 genes
Consists of 1723 genes of which 1713 were recognized by ClueGO.
1463 out of 1723 genes (85.36 %) functionally annotated in any selected ontology
Term ID	Term	Ontology Source	Term PValue Corrected with Benjamini-Hochberg	Group PValue Corrected with Benjamini-Hochberg	GOGroups	% Associated Genes	Nr. Genes	Associated Genes Found
GO:0060271	cilium assembly	GO_BiologicalProcess-EBI-UniProt-GOA-ACAP-ARAP_13.05.2021_00h00	0.000744307	2.22314e-05	Group0	19.387754	76	[AHI1, ARL3, ARMC4, ATMIN, BBIP1, BBOF1, BBS5, CCDC113, CCDC66, CCP110, CDC14A, CDK1, CDKL5, CEP19, CEP192, CEP350, CEP43, CEP57, CEP63, CEP83, CFAP69, CIBAR1, CILK1, DNAAF4, DYNC2H1, EXOC5, EXOC6, FSIP2, GORAB, HAUS2, HAUS3, HAUS6, IFT52, IFT57, IFT80, IFT81, IFT88, IQCB1, KIF3A, LRRC6, LZTFL1, MEIG1, NINL, ONECUT1, PCM1, PHIP, PLK4, PRKAR2B, RAB3IP, RAB8A, RAB8B, RFX3, RO60, RPGR, SCLT1, SNX10,…
GO:0019783	ubiquitin-like protein-specific protease activity	GO_BiologicalProcess-EBI-UniProt-GOA-ACAP-ARAP_13.05.2021_00h00	0.000636993	2.10048e-05	Group1	27.35849	29	[ALG13, BRCC3, COPS2, DEPDC1B, DESI2, OTUD4, OTULIN, OTULINL, RNF2, SENP6, SENP7, STAMBPL1, SUMO1, TANK, USP1, USP12, USP13, USP16, USP24, USP25, USP27X, USP33, USP37, USP38, USP44, USP46, USP49, YOD1, ZUP1]
GO:1902680	positive regulation of RNA biosynthetic process	GO_BiologicalProcess-EBI-UniProt-GOA-ACAP-ARAP_13.05.2021_00h00	0.000634884	2.50313e-05	Group2	15.9375	204	[AHI1, AKIRIN1, ANKRD49, ASF1A, ASH1L, ASXL2, ATAD2, ATAD2B, ATF1, ATF2, ATM, ATMIN, BACH1, BCLAF1, BLM, BMPR1B, BPTF, BRCA2, CAMK4, CBFB, CCNC, CCNT2, CDC73, CDK8, CDKN2AIP, CEBPG, CEBPZ, CNOT6, CREB1, CTBP2, DR1, DYRK1A, E2F3, E2F5, E2F8, EBF2, EDRF1, EFCAB7, ELF2, ENY2, ERCC6, ETV1, F3, FGF13, FUBP3, GABPA, GLI3, GPBP1, HCFC2, HEY1, HIPK2, HLTF, HMGA2, HMGB2, HMGN3, HMGN5, HNRNPAB, HOXA5, ICE1…
GO:1903508	positive regulation of nucleic acid-templated transcription	GO_BiologicalProcess-EBI-UniProt-GOA-ACAP-ARAP_13.05.2021_00h00	0.000632131	2.50313e-05	Group2	15.949961	204	[AHI1, AKIRIN1, ANKRD49, ASF1A, ASH1L, ASXL2, ATAD2, ATAD2B, ATF1, ATF2, ATM, ATMIN, BACH1, BCLAF1, BLM, BMPR1B, BPTF, BRCA2, CAMK4, CBFB, CCNC, CCNT2, CDC73, CDK8, CDKN2AIP, CEBPG, CEBPZ, CNOT6, CREB1, CTBP2, DR1, DYRK1A, E2F3, E2F5, E2F8, EBF2, EDRF1, EFCAB7, ELF2, ENY2, ERCC6, ETV1, F3, FGF13, FUBP3, GABPA, GLI3, GPBP1, HCFC2, HEY1, HIPK2, HLTF, HMGA2, HMGB2, HMGN3, HMGN5, HNRNPAB, HOXA5, ICE1…
GO:0045893	positive regulation of transcription, DNA-templated	GO_BiologicalProcess-EBI-UniProt-GOA-ACAP-ARAP_13.05.2021_00h00	0.000632131	2.50313e-05	Group2	15.949961	204	[AHI1, AKIRIN1, ANKRD49, ASF1A, ASH1L, ASXL2, ATAD2, ATAD2B, ATF1, ATF2, ATM, ATMIN, BACH1, BCLAF1, BLM, BMPR1B, BPTF, BRCA2, CAMK4, CBFB, CCNC, CCNT2, CDC73, CDK8, CDKN2AIP, CEBPG, CEBPZ, CNOT6, CREB1, CTBP2, DR1, DYRK1A, E2F3, E2F5, E2F8, EBF2, EDRF1, EFCAB7, ELF2, ENY2, ERCC6, ETV1, F3, FGF13, FUBP3, GABPA, GLI3, GPBP1, HCFC2, HEY1, HIPK2, HLTF, HMGA2, HMGB2, HMGN3, HMGN5, HNRNPAB, HOXA5, ICE1…
KEGG:05168	Herpes simplex virus 1 infection	KEGG_13.05.2021	3.12571e-17	9.0066e-20	Group3	28.756477	111	[C5, HCFC2, JAK2, PIK3CA, PIK3R1, POU2F1, POU2F2, TRAF3, ZFP30, ZFP37, ZFP69, ZNF10, ZNF100, ZNF107, ZNF112, ZNF12, ZNF124, ZNF132, ZNF140, ZNF141, ZNF17, ZNF180, ZNF181, ZNF182, ZNF184, ZNF189, ZNF19, ZNF195, ZNF200, ZNF211, ZNF214, ZNF222, ZNF250, ZNF254, ZNF256, ZNF26, ZNF268, ZNF273, ZNF275, ZNF283, ZNF284, ZNF286A, ZNF300, ZNF302, ZNF331, ZNF334, ZNF33A, ZNF343, ZNF420, ZNF426, ZNF43, ZNF432…
R-HSA:975040	KRAB-ZNF / KAP Interaction	REACTOME_Reactions_13.05.2021	2.12411e-24	9.0066e-20	Group3	36.917564	103	[KRBOX4, ZFP30, ZFP37, ZFP69, ZNF10, ZNF100, ZNF112, ZNF12, ZNF124, ZNF138, ZNF140, ZNF141, ZNF17, ZNF18, ZNF180, ZNF184, ZNF189, ZNF19, ZNF195, ZNF197, ZNF200, ZNF211, ZNF214, ZNF222, ZNF250, ZNF254, ZNF256, ZNF26, ZNF264, ZNF266, ZNF268, ZNF273, ZNF286A, ZNF300, ZNF302, ZNF331, ZNF334, ZNF33A, ZNF343, ZNF420, ZNF426, ZNF43, ZNF432, ZNF440, ZNF441, ZNF442, ZNF45, ZNF460, ZNF470, ZNF471, ZNF480, …
GO:0000981	DNA-binding transcription factor activity, RNA polymerase II-specific	GO_BiologicalProcess-EBI-UniProt-GOA-ACAP-ARAP_13.05.2021_00h00	6.33791e-25	9.0066e-20	Group3	24.186993	238	[ADNP, ATF1, ATF2, ATMIN, BACH1, CDKN2AIP, CEBPG, CREB1, CREBZF, DACH1, DBX2, DMRTA2, E2F3, E2F5, E2F6, E2F8, EBF2, ELF2, ETV1, FOXN2, GABPA, GLI3, GTF2IRD2, HEY1, HIC2, HIVEP2, HOXA5, IKZF5, KCNH8, KLF13, KLF5, KLRG1, MTF1, MYBL1, NEUROD1, NEUROD4, NFYB, NR1D2, NR2C2, NR6A1, ONECUT1, OTX1, PLAG1, PLAGL1, PLAGL2, POU2F1, POU2F2, POU4F1, PRDM5, PURB, PURG, RARB, RBPJ, REST, RFX3, RFX7, RFXAP, SATB…
GO:0006366	transcription by RNA polymerase II	GO_BiologicalProcess-EBI-UniProt-GOA-ACAP-ARAP_13.05.2021_00h00	1.53241e-21	9.0066e-20	Group3	18.996248	405	[ACVR2B, ADNP, AHI1, AKIRIN1, ARID4B, ASH1L, ASXL2, ATAD2, ATAD2B, ATF1, ATF2, ATM, ATMIN, BACH1, BAZ1B, BAZ2B, BCLAF1, BCOR, BEND3, BMPR1B, BPTF, BRD2, BRMS1L, BRWD1, CBFB, CCNC, CCNT2, CDC73, CDK1, CDK8, CDKN2AIP, CEBPG, CEBPZ, COPS2, CREB1, CREBZF, CSTF2T, CTBP2, DACH1, DBX2, DEK, DICER1, DLG1, DMRTA2, DNMT3B, DR1, E2F3, E2F5, E2F6, E2F8, EAF1, EBF2, EFCAB7, EGLN1, ELF2, ENY2, ERCC6, ETV1, FAM…
GO:0006357	regulation of transcription by RNA polymerase II	GO_BiologicalProcess-EBI-UniProt-GOA-ACAP-ARAP_13.05.2021_00h00	4.29202e-21	9.0066e-20	Group3	19.11912	382	[ACVR2B, ADNP, AHI1, AKIRIN1, ARID4B, ASH1L, ASXL2, ATAD2, ATAD2B, ATF1, ATF2, ATM, ATMIN, BACH1, BAZ1B, BAZ2B, BCLAF1, BCOR, BEND3, BMPR1B, BPTF, BRD2, BRMS1L, BRWD1, CBFB, CCNC, CCNT2, CDC73, CDK1, CDK8, CDKN2AIP, CEBPG, CEBPZ, COPS2, CREB1, CREBZF, CTBP2, DACH1, DBX2, DEK, DICER1, DLG1, DMRTA2, DNMT3B, DR1, E2F3, E2F5, E2F6, E2F8, EBF2, EFCAB7, EGLN1, ELF2, ENY2, ERCC6, ETV1, FAM220A, FGF13, F…
GO:0140110	transcription regulator activity	GO_BiologicalProcess-EBI-UniProt-GOA-ACAP-ARAP_13.05.2021_00h00	2.40235e-20	9.0066e-20	Group3	19.762611	333	[ADCY1, ADNP, AIM2, AKIRIN1, ALK, ATF1, ATF2, ATMIN, BACH1, BCLAF1, BCOR, BEND6, BRMS1L, C1D, CASP8AP2, CBFB, CDKN2AIP, CEBPG, CEBPZ, CHORDC1, CNOT6, COPS2, CREB1, CREBZF, CTBP2, DACH1, DBX2, DMRTA2, DNMT3B, DYRK1A, E2F3, E2F5, E2F6, E2F8, EAF1, EBF2, EGLN1, EID2B, ELF2, ENY2, ERBIN, ETV1, FGF13, FOXN2, G3BP2, GABPA, GLI3, GTF2IRD2, HCFC2, HDGFL3, HEY1, HIC2, HIPK2, HIVEP2, HMGA2, HMGB2, HOXA5, I…
GO:0003700	DNA-binding transcription factor activity	GO_BiologicalProcess-EBI-UniProt-GOA-ACAP-ARAP_13.05.2021_00h00	9.83612e-20	9.0066e-20	Group3	20.95901	271	[ADCY1, ADNP, AIM2, ALK, ATF1, ATF2, ATMIN, BACH1, BRMS1L, CDKN2AIP, CEBPG, CHORDC1, CREB1, CREBZF, DACH1, DBX2, DMRTA2, E2F3, E2F5, E2F6, E2F8, EBF2, EGLN1, ELF2, ERBIN, ETV1, FOXN2, G3BP2, GABPA, GLI3, GTF2IRD2, HEY1, HIC2, HIPK2, HIVEP2, HMGA2, HOXA5, IKZF5, JAK2, KCNH8, KLF13, KLF5, KLRG1, KRAS, LRP6, MAP3K13, MAPK8, MID2, MTF1, MYBL1, NEUROD1, NEUROD4, NFYB, NR1D2, NR2C2, NR6A1, ONECUT1, OTU…
GO:0001217	DNA-binding transcription repressor activity	GO_BiologicalProcess-EBI-UniProt-GOA-ACAP-ARAP_13.05.2021_00h00	8.89804e-06	1.9978e-05	Group4	24.166666	58	[BACH1, DACH1, E2F6, E2F8, HEY1, HIC2, IKZF5, NR1D2, PLAGL1, PRDM5, PURB, REST, SMAD5, SP3, TCF3, THAP1, UBA2, ZBTB14, ZBTB18, ZBTB21, ZBTB26, ZBTB33, ZBTB34, ZBTB49, ZBTB6, ZC3H8, ZEB1, ZEB2, ZFP37, ZFP69, ZNF10, ZNF121, ZNF124, ZNF140, ZNF148, ZNF180, ZNF19, ZNF197, ZNF239, ZNF266, ZNF343, ZNF440, ZNF491, ZNF529, ZNF550, ZNF555, ZNF557, ZNF559, ZNF566, ZNF587B, ZNF614, ZNF620, ZNF669, ZNF674, Z…
GO:0001227	DNA-binding transcription repressor activity, RNA polymerase II-specific	GO_BiologicalProcess-EBI-UniProt-GOA-ACAP-ARAP_13.05.2021_00h00	6.97689e-06	1.9978e-05	Group4	24.369747	58	[BACH1, DACH1, E2F6, E2F8, HEY1, HIC2, IKZF5, NR1D2, PLAGL1, PRDM5, PURB, REST, SMAD5, SP3, TCF3, THAP1, UBA2, ZBTB14, ZBTB18, ZBTB21, ZBTB26, ZBTB33, ZBTB34, ZBTB49, ZBTB6, ZC3H8, ZEB1, ZEB2, ZFP37, ZFP69, ZNF10, ZNF121, ZNF124, ZNF140, ZNF148, ZNF180, ZNF19, ZNF197, ZNF239, ZNF266, ZNF343, ZNF440, ZNF491, ZNF529, ZNF550, ZNF555, ZNF557, ZNF559, ZNF566, ZNF587B, ZNF614, ZNF620, ZNF669, ZNF674, Z…
GO:0051253	negative regulation of RNA metabolic process	GO_BiologicalProcess-EBI-UniProt-GOA-ACAP-ARAP_13.05.2021_00h00	4.54068e-05	1.9978e-05	Group4	16.828194	191	[ACVR2B, ANGEL2, ASF1A, ATAD2, ATAD2B, ATF2, BACH1, BAG4, BCL7A, BCLAF1, BCOR, BEND3, BEND6, BRMS1L, C1D, CASP8AP2, CBFB, CDC73, CIPC, COPS2, CREB1, CREBZF, CTBP2, DACH1, DICER1, DKC1, DLG1, DNMT3B, DR1, DYDC2, DYRK1A, E2F6, E2F8, EID2B, EIF4G2, FAM172A, FAM220A, FMR1, FNIP2, GABPA, GLI3, HCFC2, HEY1, HIC2, HIPK2, HMGA2, HMGB2, IKZF5, IMPACT, KAT2B, KDM1B, KDM2A, KLF5, L3MBTL3, LARP4B, LCOR, LDB2…
GO:2000113	negative regulation of cellular macromolecule biosynthetic process	GO_BiologicalProcess-EBI-UniProt-GOA-ACAP-ARAP_13.05.2021_00h00	0.000759676	1.9978e-05	Group4	15.884194	203	[ACVR2B, ASF1A, ATAD2, ATAD2B, ATF2, BACH1, BCL7A, BCLAF1, BCOR, BEND3, BEND6, BLM, BRCA2, BRMS1L, C1D, CASP8AP2, CBFB, CDC73, CIPC, CNOT6, COPS2, CREB1, CREBZF, CTBP2, DACH1, DICER1, DLG1, DNMT3B, DR1, DUSP12, DYDC2, E2F6, E2F8, EID2B, EIF3E, EIF4EBP2, EIF4G2, FAM172A, FAM220A, FMR1, FNIP2, GABPA, GLI3, HBS1L, HCFC2, HEY1, HIC2, HIPK2, HMGA2, HMGB2, IGFBP5, IKZF5, IMPACT, KCNK2, KDM1B, KDM2A, KL…
GO:1902679	negative regulation of RNA biosynthetic process	GO_BiologicalProcess-EBI-UniProt-GOA-ACAP-ARAP_13.05.2021_00h00	7.05164e-05	1.9978e-05	Group4	16.9378	177	[ACVR2B, ASF1A, ATAD2, ATAD2B, ATF2, BACH1, BCL7A, BCLAF1, BCOR, BEND3, BEND6, BRMS1L, C1D, CASP8AP2, CBFB, CDC73, CIPC, COPS2, CREB1, CREBZF, CTBP2, DACH1, DICER1, DLG1, DNMT3B, DR1, DYDC2, E2F6, E2F8, EID2B, EIF4G2, FAM172A, FAM220A, FNIP2, GABPA, GLI3, HCFC2, HEY1, HIC2, HIPK2, HMGA2, HMGB2, IKZF5, IMPACT, KDM1B, KDM2A, KLF5, L3MBTL3, LCOR, LDB2, LGR4, LRIF1, MBTD1, MDFIC, MIER1, MIER3, MSL3, …
GO:1903507	negative regulation of nucleic acid-templated transcription	GO_BiologicalProcess-EBI-UniProt-GOA-ACAP-ARAP_13.05.2021_00h00	7.05164e-05	1.9978e-05	Group4	16.9378	177	[ACVR2B, ASF1A, ATAD2, ATAD2B, ATF2, BACH1, BCL7A, BCLAF1, BCOR, BEND3, BEND6, BRMS1L, C1D, CASP8AP2, CBFB, CDC73, CIPC, COPS2, CREB1, CREBZF, CTBP2, DACH1, DICER1, DLG1, DNMT3B, DR1, DYDC2, E2F6, E2F8, EID2B, EIF4G2, FAM172A, FAM220A, FNIP2, GABPA, GLI3, HCFC2, HEY1, HIC2, HIPK2, HMGA2, HMGB2, IKZF5, IMPACT, KDM1B, KDM2A, KLF5, L3MBTL3, LCOR, LDB2, LGR4, LRIF1, MBTD1, MDFIC, MIER1, MIER3, MSL3, …
GO:0045892	negative regulation of transcription, DNA-templated	GO_BiologicalProcess-EBI-UniProt-GOA-ACAP-ARAP_13.05.2021_00h00	6.56271e-05	1.9978e-05	Group4	16.970278	177	[ACVR2B, ASF1A, ATAD2, ATAD2B, ATF2, BACH1, BCL7A, BCLAF1, BCOR, BEND3, BEND6, BRMS1L, C1D, CASP8AP2, CBFB, CDC73, CIPC, COPS2, CREB1, CREBZF, CTBP2, DACH1, DICER1, DLG1, DNMT3B, DR1, DYDC2, E2F6, E2F8, EID2B, EIF4G2, FAM172A, FAM220A, FNIP2, GABPA, GLI3, HCFC2, HEY1, HIC2, HIPK2, HMGA2, HMGB2, IKZF5, IMPACT, KDM1B, KDM2A, KLF5, L3MBTL3, LCOR, LDB2, LGR4, LRIF1, MBTD1, MDFIC, MIER1, MIER3, MSL3, …
GO:0000122	negative regulation of transcription by RNA polymerase II	GO_BiologicalProcess-EBI-UniProt-GOA-ACAP-ARAP_13.05.2021_00h00	0.000216216	1.9978e-05	Group4	17.762238	127	[ACVR2B, ATF2, BACH1, BCOR, BEND3, BRMS1L, CBFB, CDC73, COPS2, CTBP2, DACH1, DICER1, DLG1, DNMT3B, DR1, E2F6, E2F8, FAM220A, FNIP2, GABPA, GLI3, HCFC2, HEY1, HIC2, HIPK2, HMGA2, IKZF5, IMPACT, KDM1B, KLF5, LCOR, LDB2, LRIF1, MIER1, MIER3, NCK2, NCOA2, NIPBL, NR1D2, NR2C2, NR6A1, PCGF6, PHF12, PHF21A, PHF6, PLAGL1, POU4F1, PPM1A, PRDM5, PURB, RARB, RBPJ, REST, RFC1, RIF1, RNF2, RTF1, RYBP, SAP30, …
GO:0000981	DNA-binding transcription factor activity, RNA polymerase II-specific	GO_BiologicalProcess-EBI-UniProt-GOA-ACAP-ARAP_13.05.2021_00h00	6.33791e-25	8.41489e-23	Group5	24.186993	238	[ADNP, ATF1, ATF2, ATMIN, BACH1, CDKN2AIP, CEBPG, CREB1, CREBZF, DACH1, DBX2, DMRTA2, E2F3, E2F5, E2F6, E2F8, EBF2, ELF2, ETV1, FOXN2, GABPA, GLI3, GTF2IRD2, HEY1, HIC2, HIVEP2, HOXA5, IKZF5, KCNH8, KLF13, KLF5, KLRG1, MTF1, MYBL1, NEUROD1, NEUROD4, NFYB, NR1D2, NR2C2, NR6A1, ONECUT1, OTX1, PLAG1, PLAGL1, PLAGL2, POU2F1, POU2F2, POU4F1, PRDM5, PURB, PURG, RARB, RBPJ, REST, RFX3, RFX7, RFXAP, SATB…
GO:0051252	regulation of RNA metabolic process	GO_BiologicalProcess-EBI-UniProt-GOA-ACAP-ARAP_13.05.2021_00h00	2.18759e-21	8.41489e-23	Group5	17.555706	520	[ACVR2B, ADCY1, ADNP, AHI1, AIM2, AKAP17A, AKIRIN1, ALK, ANGEL2, ANKRD49, ARID4B, ASF1A, ASH1L, ASXL2, ATAD2, ATAD2B, ATF1, ATF2, ATM, ATMIN, BACH1, BAG4, BAZ1B, BAZ2B, BCL7A, BCLAF1, BCOR, BEND3, BEND6, BLM, BMPR1B, BPTF, BRCA2, BRD2, BRMS1L, BRWD1, C1D, CAMK4, CASP8AP2, CBFB, CCNC, CCNT2, CDC73, CDCA7, CDK1, CDK14, CDK17, CDK8, CDKN2AIP, CEBPG, CEBPZ, CHORDC1, CIPC, CLK1, CLK4, CNOT6, COPS2, CO…
GO:0032774	RNA biosynthetic process	GO_BiologicalProcess-EBI-UniProt-GOA-ACAP-ARAP_13.05.2021_00h00	2.89999e-21	8.41489e-23	Group5	17.700348	508	[ACVR2B, ADCY1, ADNP, AHI1, AIM2, AKAP17A, AKIRIN1, ALK, ANKRD49, ARID4B, ASF1A, ASH1L, ASXL2, ATAD2, ATAD2B, ATF1, ATF2, ATM, ATMIN, BACH1, BAZ1B, BAZ2B, BCL7A, BCLAF1, BCOR, BDP1, BEND3, BEND6, BLM, BMPR1B, BPTF, BRCA2, BRD2, BRMS1L, BRWD1, C1D, CAMK4, CASP8AP2, CBFB, CCNC, CCNT2, CDC73, CDCA7, CDK1, CDK14, CDK17, CDK8, CDKN2AIP, CEBPG, CEBPZ, CHORDC1, CIPC, CNOT6, COPS2, CRCP, CREB1, CREBZF, C…
GO:2001141	regulation of RNA biosynthetic process	GO_BiologicalProcess-EBI-UniProt-GOA-ACAP-ARAP_13.05.2021_00h00	2.32525e-21	8.41489e-23	Group5	17.90215	483	[ACVR2B, ADCY1, ADNP, AHI1, AIM2, AKAP17A, AKIRIN1, ALK, ANKRD49, ARID4B, ASF1A, ASH1L, ASXL2, ATAD2, ATAD2B, ATF1, ATF2, ATM, ATMIN, BACH1, BAZ1B, BAZ2B, BCL7A, BCLAF1, BCOR, BEND3, BEND6, BLM, BMPR1B, BPTF, BRCA2, BRD2, BRMS1L, BRWD1, C1D, CAMK4, CASP8AP2, CBFB, CCNC, CCNT2, CDC73, CDCA7, CDK1, CDK14, CDK17, CDK8, CDKN2AIP, CEBPG, CEBPZ, CHORDC1, CIPC, CNOT6, COPS2, CREB1, CREBZF, CTBP2, DACH1,…
GO:0006351	transcription, DNA-templated	GO_BiologicalProcess-EBI-UniProt-GOA-ACAP-ARAP_13.05.2021_00h00	2.86208e-21	8.41489e-23	Group5	17.704689	506	[ACVR2B, ADCY1, ADNP, AHI1, AIM2, AKAP17A, AKIRIN1, ALK, ANKRD49, ARID4B, ASF1A, ASH1L, ASXL2, ATAD2, ATAD2B, ATF1, ATF2, ATM, ATMIN, BACH1, BAZ1B, BAZ2B, BCL7A, BCLAF1, BCOR, BDP1, BEND3, BEND6, BLM, BMPR1B, BPTF, BRCA2, BRD2, BRMS1L, BRWD1, C1D, CAMK4, CASP8AP2, CBFB, CCNC, CCNT2, CDC73, CDCA7, CDK1, CDK14, CDK17, CDK8, CDKN2AIP, CEBPG, CEBPZ, CHORDC1, CIPC, CNOT6, COPS2, CRCP, CREB1, CREBZF, C…
GO:0097659	nucleic acid-templated transcription	GO_BiologicalProcess-EBI-UniProt-GOA-ACAP-ARAP_13.05.2021_00h00	2.59619e-21	8.41489e-23	Group5	17.698496	506	[ACVR2B, ADCY1, ADNP, AHI1, AIM2, AKAP17A, AKIRIN1, ALK, ANKRD49, ARID4B, ASF1A, ASH1L, ASXL2, ATAD2, ATAD2B, ATF1, ATF2, ATM, ATMIN, BACH1, BAZ1B, BAZ2B, BCL7A, BCLAF1, BCOR, BDP1, BEND3, BEND6, BLM, BMPR1B, BPTF, BRCA2, BRD2, BRMS1L, BRWD1, C1D, CAMK4, CASP8AP2, CBFB, CCNC, CCNT2, CDC73, CDCA7, CDK1, CDK14, CDK17, CDK8, CDKN2AIP, CEBPG, CEBPZ, CHORDC1, CIPC, CNOT6, COPS2, CRCP, CREB1, CREBZF, C…
GO:0006355	regulation of transcription, DNA-templated	GO_BiologicalProcess-EBI-UniProt-GOA-ACAP-ARAP_13.05.2021_00h00	2.34819e-21	8.41489e-23	Group5	17.92873	483	[ACVR2B, ADCY1, ADNP, AHI1, AIM2, AKAP17A, AKIRIN1, ALK, ANKRD49, ARID4B, ASF1A, ASH1L, ASXL2, ATAD2, ATAD2B, ATF1, ATF2, ATM, ATMIN, BACH1, BAZ1B, BAZ2B, BCL7A, BCLAF1, BCOR, BEND3, BEND6, BLM, BMPR1B, BPTF, BRCA2, BRD2, BRMS1L, BRWD1, C1D, CAMK4, CASP8AP2, CBFB, CCNC, CCNT2, CDC73, CDCA7, CDK1, CDK14, CDK17, CDK8, CDKN2AIP, CEBPG, CEBPZ, CHORDC1, CIPC, CNOT6, COPS2, CREB1, CREBZF, CTBP2, DACH1,…
GO:1903506	regulation of nucleic acid-templated transcription	GO_BiologicalProcess-EBI-UniProt-GOA-ACAP-ARAP_13.05.2021_00h00	1.99209e-21	8.41489e-23	Group5	17.922077	483	[ACVR2B, ADCY1, ADNP, AHI1, AIM2, AKAP17A, AKIRIN1, ALK, ANKRD49, ARID4B, ASF1A, ASH1L, ASXL2, ATAD2, ATAD2B, ATF1, ATF2, ATM, ATMIN, BACH1, BAZ1B, BAZ2B, BCL7A, BCLAF1, BCOR, BEND3, BEND6, BLM, BMPR1B, BPTF, BRCA2, BRD2, BRMS1L, BRWD1, C1D, CAMK4, CASP8AP2, CBFB, CCNC, CCNT2, CDC73, CDCA7, CDK1, CDK14, CDK17, CDK8, CDKN2AIP, CEBPG, CEBPZ, CHORDC1, CIPC, CNOT6, COPS2, CREB1, CREBZF, CTBP2, DACH1,…
GO:0006366	transcription by RNA polymerase II	GO_BiologicalProcess-EBI-UniProt-GOA-ACAP-ARAP_13.05.2021_00h00	1.53241e-21	8.41489e-23	Group5	18.996248	405	[ACVR2B, ADNP, AHI1, AKIRIN1, ARID4B, ASH1L, ASXL2, ATAD2, ATAD2B, ATF1, ATF2, ATM, ATMIN, BACH1, BAZ1B, BAZ2B, BCLAF1, BCOR, BEND3, BMPR1B, BPTF, BRD2, BRMS1L, BRWD1, CBFB, CCNC, CCNT2, CDC73, CDK1, CDK8, CDKN2AIP, CEBPG, CEBPZ, COPS2, CREB1, CREBZF, CSTF2T, CTBP2, DACH1, DBX2, DEK, DICER1, DLG1, DMRTA2, DNMT3B, DR1, E2F3, E2F5, E2F6, E2F8, EAF1, EBF2, EFCAB7, EGLN1, ELF2, ENY2, ERCC6, ETV1, FAM…
GO:0006357	regulation of transcription by RNA polymerase II	GO_BiologicalProcess-EBI-UniProt-GOA-ACAP-ARAP_13.05.2021_00h00	4.29202e-21	8.41489e-23	Group5	19.11912	382	[ACVR2B, ADNP, AHI1, AKIRIN1, ARID4B, ASH1L, ASXL2, ATAD2, ATAD2B, ATF1, ATF2, ATM, ATMIN, BACH1, BAZ1B, BAZ2B, BCLAF1, BCOR, BEND3, BMPR1B, BPTF, BRD2, BRMS1L, BRWD1, CBFB, CCNC, CCNT2, CDC73, CDK1, CDK8, CDKN2AIP, CEBPG, CEBPZ, COPS2, CREB1, CREBZF, CTBP2, DACH1, DBX2, DEK, DICER1, DLG1, DMRTA2, DNMT3B, DR1, E2F3, E2F5, E2F6, E2F8, EBF2, EFCAB7, EGLN1, ELF2, ENY2, ERCC6, ETV1, FAM220A, FGF13, F…
GO:0140110	transcription regulator activity	GO_BiologicalProcess-EBI-UniProt-GOA-ACAP-ARAP_13.05.2021_00h00	2.40235e-20	8.41489e-23	Group5	19.762611	333	[ADCY1, ADNP, AIM2, AKIRIN1, ALK, ATF1, ATF2, ATMIN, BACH1, BCLAF1, BCOR, BEND6, BRMS1L, C1D, CASP8AP2, CBFB, CDKN2AIP, CEBPG, CEBPZ, CHORDC1, CNOT6, COPS2, CREB1, CREBZF, CTBP2, DACH1, DBX2, DMRTA2, DNMT3B, DYRK1A, E2F3, E2F5, E2F6, E2F8, EAF1, EBF2, EGLN1, EID2B, ELF2, ENY2, ERBIN, ETV1, FGF13, FOXN2, G3BP2, GABPA, GLI3, GTF2IRD2, HCFC2, HDGFL3, HEY1, HIC2, HIPK2, HIVEP2, HMGA2, HMGB2, HOXA5, I…
GO:0003700	DNA-binding transcription factor activity	GO_BiologicalProcess-EBI-UniProt-GOA-ACAP-ARAP_13.05.2021_00h00	9.83612e-20	8.41489e-23	Group5	20.95901	271	[ADCY1, ADNP, AIM2, ALK, ATF1, ATF2, ATMIN, BACH1, BRMS1L, CDKN2AIP, CEBPG, CHORDC1, CREB1, CREBZF, DACH1, DBX2, DMRTA2, E2F3, E2F5, E2F6, E2F8, EBF2, EGLN1, ELF2, ERBIN, ETV1, FOXN2, G3BP2, GABPA, GLI3, GTF2IRD2, HEY1, HIC2, HIPK2, HIVEP2, HMGA2, HOXA5, IKZF5, JAK2, KCNH8, KLF13, KLF5, KLRG1, KRAS, LRP6, MAP3K13, MAPK8, MID2, MTF1, MYBL1, NEUROD1, NEUROD4, NFYB, NR1D2, NR2C2, NR6A1, ONECUT1, OTU…

## Sheet: Table S3C. ASDvsCtrl Tr.Up
ASD vs Control BA19 Translation Up
Characteristics of the Network
FDR cutoff : 0,01
Correction Meth, : Benjamini-Hochberg
Kappa Score Threshold: 0,4
Grouped by Kappa Statistics
Statistical Test Useed: Enrichment (Right-sided hypergeometric test)
Min GO Level : 7 , Max GO Level : 15 (default)
Number of genes : 3 (default)
Min, Percentage: 10 (default)
Organism Analyzed:Homo Sapiens
Ontology Used: GO_BiologicalProcess-EBI-UniProt-GOA-ACAP-ARAP_13,05,2021_00h00 KEGG_13,05,2021 REACTOME_Reactions_13,05,2021
Characteristics of the Gene Lists
Reference Set Consists of 11998 genes
Consists of 627 genes of which 625 were recognized by ClueGO,
500 out of 625 genes (80%) functionally annotated in any selected ontology
Term ID	Term	Ontology Source	Term PValue Corrected with Benjamini-Hochberg	Group PValue Corrected with Benjamini-Hochberg	GOGroups	% Associated Genes	Nr. Genes	Associated Genes Found
R-HSA:5674130	MAP2Ks and MAPKs are phosphorylated at the endosome membrane	REACTOME_Reactions_13,05,2021	0.00921659	0.000512033	Group0	40	4	[LAMTOR2, MAP2K2, MAPK3, WDR83]
R-HSA:5674132	WDR83:LAMTOR2:LAMTOR3 binds MAPK components	REACTOME_Reactions_13,05,2021	0.00921659	0.000512033	Group0	40	4	[LAMTOR2, MAP2K2, MAPK3, WDR83]
GO:0006119	oxidative phosphorylation	GO_BiologicalProcess-EBI-UniProt-GOA-ACAP-ARAP_13,05,2021_00h00	0.000324079	7.20175e-06	Group1	14.5161	18	[ATP5MC1, COX5B, COX6B1, COX6C, COX7A2L, DGUOK, DMAC2L, DNAJC30, FAM3A, NDUFA1, NDUFA11, NDUFA13, NDUFB11, NDUFB8, NDUFS6, PPIF, TAZ, UQCR10]
GO:0019646	aerobic electron transport chain	GO_BiologicalProcess-EBI-UniProt-GOA-ACAP-ARAP_13,05,2021_00h00	0.00224084	7.20175e-06	Group1	15.5844	12	[COX5B, COX6B1, COX6C, COX7A2L, FAM3A, NDUFA1, NDUFA11, NDUFA13, NDUFB11, NDUFB8, NDUFS6, UQCR10]
GO:0042773	ATP synthesis coupled electron transport	GO_BiologicalProcess-EBI-UniProt-GOA-ACAP-ARAP_13,05,2021_00h00	0.000446464	7.20175e-06	Group1	16.4706	14	[COX5B, COX6B1, COX6C, COX7A2L, DGUOK, FAM3A, NDUFA1, NDUFA11, NDUFA13, NDUFB11, NDUFB8, NDUFS6, TAZ, UQCR10]
GO:0042775	mitochondrial ATP synthesis coupled electron transport	GO_BiologicalProcess-EBI-UniProt-GOA-ACAP-ARAP_13,05,2021_00h00	0.000446464	7.20175e-06	Group1	16.4706	14	[COX5B, COX6B1, COX6C, COX7A2L, DGUOK, FAM3A, NDUFA1, NDUFA11, NDUFA13, NDUFB11, NDUFB8, NDUFS6, TAZ, UQCR10]

## Sheet: Table S3D. ASDvsCtrl Tr.Down
ASD vs Control BA19 Translation Down
Characteristics of the Network
FDR cutoff : 0,01
Correction Meth, : Benjamini-Hochberg
Kappa Score Threshold: 0,4
Grouped by Kappa Statistics
Statistical Test Useed: Enrichment (Right-sided hypergeometric test)
Min GO Level : 7 , Max GO Level : 15 (default)
Number of genes : 3 (default)
Min, Percentage: 10 (default)
Organism Analyzed:Homo Sapiens
Ontology Used: GO_BiologicalProcess-EBI-UniProt-GOA-ACAP-ARAP_13,05,2021_00h00 KEGG_13,05,2021 REACTOME_Reactions_13,05,2021
Characteristics of the Gene Lists
Reference Set Consists of 11998 genes
Consists of 627 genes of which 625 were recognized by ClueGO,
500 out of 625 genes (80%) functionally annotated in any selected ontology
Term ID	Term	Ontology Source	Term PValue Corrected with Benjamini-Hochberg	Group PValue Corrected with Benjamini-Hochberg	GOGroups	% Associated Genes	Nr. Genes	Associated Genes Found
R-HSA:9014342	K63-linked ubiquitination of RIP1 bound to the activated TLR complex	REACTOME_Reactions_13.05.2021	0.00946713	1.59729e-05	Group0	25.0	3	[RIPK1, TRAF6, UBE2V1]
GO:0031664	regulation of lipopolysaccharide-mediated signaling pathway	GO_BiologicalProcess-EBI-UniProt-GOA-ACAP-ARAP_13.05.2021_00h00	0.00946713	1.59729e-05	Group0	25.0	3	[TNFAIP3, TRAF6, TRIM5]
GO:1904996	positive regulation of leukocyte adhesion to vascular endothelial cell	GO_BiologicalProcess-EBI-UniProt-GOA-ACAP-ARAP_13.05.2021_00h00	0.00865785	1.59729e-05	Group0	27.272728	3	[FUT4, NFAT5, TRAF6]
GO:0043631	RNA polyadenylation	GO_BiologicalProcess-EBI-UniProt-GOA-ACAP-ARAP_13.05.2021_00h00	0.00987506	0.00432689	Group1	10.416667	5	[CDC73, CPEB1, NCBP1, PAPOLG, SCAF8]
GO:0006378	mRNA polyadenylation	GO_BiologicalProcess-EBI-UniProt-GOA-ACAP-ARAP_13.05.2021_00h00	0.00990225	0.00432689	Group1	10.638298	5	[CDC73, CPEB1, NCBP1, PAPOLG, SCAF8]
GO:0031442	positive regulation of mRNA 3'-end processing	GO_BiologicalProcess-EBI-UniProt-GOA-ACAP-ARAP_13.05.2021_00h00	0.00865785	0.00432689	Group1	27.272728	3	[CDC73, CPEB1, NCBP1]
R-HSA:1011598	DOCKs bind to RhoGEFs	REACTOME_Reactions_13.05.2021	0.00946713	0.00377716	Group2	25.0	3	[DOCK10, DOCK4, DOCK5]
GO:0045906	negative regulation of vasoconstriction	GO_BiologicalProcess-EBI-UniProt-GOA-ACAP-ARAP_13.05.2021_00h00	0.00284285	0.00377716	Group2	50.0	3	[ARHGAP42, DOCK4, DOCK5]
GO:0045986	negative regulation of smooth muscle contraction	GO_BiologicalProcess-EBI-UniProt-GOA-ACAP-ARAP_13.05.2021_00h00	0.00799787	0.00377716	Group2	30.0	3	[ARHGAP42, DOCK4, DOCK5]
GO:1904694	negative regulation of vascular associated smooth muscle contraction	GO_BiologicalProcess-EBI-UniProt-GOA-ACAP-ARAP_13.05.2021_00h00	0.00029837	0.00377716	Group2	100.0	3	[ARHGAP42, DOCK4, DOCK5]
GO:0003056	regulation of vascular associated smooth muscle contraction	GO_BiologicalProcess-EBI-UniProt-GOA-ACAP-ARAP_13.05.2021_00h00	0.00326373	0.00377716	Group2	42.857143	3	[ARHGAP42, DOCK4, DOCK5]

## Sheet: Table S3E ASDandTSC Tr.Up
TSC1-/- vs TSC1+/+ and ASD vs Ctrl Translation Up
Characteristics of the Network
FDR cutoff : 0.001
Correction Meth. : Benjamini-Hochberg
Kappa Score Threshold: 0.4
Grouped by Kappa Statistics
Statistical Test Useed: Enrichment (Right-sided hypergeometric test)
Min GO Level : 7 , Max GO Level : 15 (default)
Number of genes : 3 (default)
Min. Percentage: 10 (default)
Organism Analyzed:Homo Sapiens
Ontology Used: GO_BiologicalProcess-EBI-UniProt-GOA-ACAP-ARAP_13.05.2021_00h00 KEGG_13.05.2021 REACTOME_Reactions_13.05.2021
Characteristics of the Gene Lists
Reference Set Consists of 11998 genes
Consists of 901 and 627 genes of which 901 and 625 were recognized by ClueGO.
798 out of 901 genes (88.57%) and 500 out of 625 (80 %) functionally annotated in any selected ontology
ID	Term	Ontology Source	Term PValue Corrected with Benjamini-Hochberg	Group PValue Corrected with Benjamini-Hochberg	GOGroups	% Associated Genes	Nr. Genes	%Genes Cluster #1	%Genes Cluster #2	%Genes Cluster #1.adjusted.to.input.list.size	%Genes Cluster #2.adjusted.to.input.list.size	Associated Genes Found	Genes Cluster #1	Genes Cluster #2
GO:0034340	response to type I interferon	GO_BiologicalProcess-EBI-UniProt-GOA-ACAP-ARAP_13.05.2021_00h00	0.000461867	7.15281e-06	Group0	30.6452	19	19.0476	80.9524	20.9789	79.0211	[FADD, HLA-A, HLA-B, HLA-C, HLA-E, HLA-H, IFI27, IFI35, IFITM1, IRAK1, IRF3, IRF9, ISG15, ISG20, NLRC5, SHFL, SMPD1, TREX1, TYK2]	[FADD, HLA-A, ISG15, TREX1]	[HLA-B, HLA-C, HLA-E, HLA-H, IFI27, IFI35, IFITM1, IRAK1, IRF3, IRF9, ISG15, ISG20, NLRC5, SHFL, SMPD1, TREX1, TYK2]
GO:0008324	cation transmembrane transporter activity	GO_BiologicalProcess-EBI-UniProt-GOA-ACAP-ARAP_13.05.2021_00h00	0.000866196	4.09108e-07	Group1	15.7522	89	25	75	27.3311	72.6689	[AMBP, ANTKMT, ANXA6, ASIC1, ASIC3, ATP2A3, ATP5MC1, ATP6V0B, ATP6V0D1, ATP6V0E1, ATP6V1F, CACNA2D1, CACNB1, CACNG6, CDK5, CLU, COX4I1, COX5B, COX6B1, COX6C, COX7A2, COX7A2L, COX8A, CTNS, DMAC2L, GRIK5, GRIN2C, GRIN2D, GRIN3B, GSTO1, HCN3, HTT, INAFM1, KCNG1, KCNH3, KCNJ4, KCNK3, KCNN4, MCOLN1, MFSD12, MFSD2A, MINK1, NTSR1, OPRL1, ORAI3, P2RX3, P2RX6, P2RY6, PIEZO1, PKD1, PPIF, RANGRF, REM2, RYR1…	[ASIC1, ASIC3, ATP5MC1, COX5B, COX6B1, COX6C, COX7A2L, DMAC2L, GRIK5, INAFM1, KCNG1, KCNJ4, KCNK3, MFSD12, MFSD2A, ORAI3, PPIF, SLC1A5, SLC25A42, SLC29A4, SLC30A3, SLC38A7, SNTA1]	[AMBP, ANTKMT, ANXA6, ATP2A3, ATP6V0B, ATP6V0D1, ATP6V0E1, ATP6V1F, CACNA2D1, CACNB1, CACNG6, CDK5, CLU, COX4I1, COX5B, COX7A2, COX8A, CTNS, GRIN2C, GRIN2D, GRIN3B, GSTO1, HCN3, HTT, KCNH3, KCNN4, MCOLN1, MFSD2A, MINK1, NTSR1, OPRL1, ORAI3, P2RX3, P2RX6, P2RY6, PIEZO1, PKD1, RANGRF, REM2, RYR1, SCN4A, SFXN3, SHISA8, SLC12A4, SLC13A3, SLC17A7, SLC25A20, SLC25A26, SLC25A45, SLC3A2, SLC45A1, SLC4A11…
GO:0098662	inorganic cation transmembrane transport	GO_BiologicalProcess-EBI-UniProt-GOA-ACAP-ARAP_13.05.2021_00h00	0.000188666	4.09108e-07	Group1	16.5766	92	26.0417	73.9583	28.4331	71.5669	[ABCB6, ABCB8, AMBP, ANTKMT, ANXA6, APLNR, ASIC1, ASIC3, ATOX1, ATP2A3, ATP5MC1, ATP6V0B, ATP6V0D1, ATP6V0E1, ATP6V1F, BBC3, BIN1, CACNA2D1, CACNB1, CACNG6, CAPN3, CCR7, CDK5, CLU, COX4I1, COX5B, COX6B1, COX6C, COX7A2, COX7A2L, COX8A, CTNS, CX3CL1, DMAC2L, DNAJC30, F2, F2R, G6PD, GAS6, GRIK5, GRIN2C, GRIN2D, GRIN3B, GSTO1, HCN3, HTT, INAFM1, KCNG1, KCNH3, KCNJ4, KCNK3, KCNN4, LIME1, MCOLN1, MFSD2…	[ABCB6, ASIC1, ASIC3, ATP5MC1, BBC3, COX5B, COX6B1, COX6C, COX7A2L, DMAC2L, DNAJC30, F2R, GAS6, GRIK5, INAFM1, KCNG1, KCNJ4, KCNK3, LIME1, MFSD2A, ORAI3, PPIF, SLC30A3, SNTA1, TMEM163]	[ABCB8, AMBP, ANTKMT, ANXA6, APLNR, ATOX1, ATP2A3, ATP6V0B, ATP6V0D1, ATP6V0E1, ATP6V1F, BIN1, CACNA2D1, CACNB1, CACNG6, CAPN3, CCR7, CDK5, CLU, COX4I1, COX5B, COX7A2, COX8A, CTNS, CX3CL1, F2, G6PD, GRIN2C, GRIN2D, GRIN3B, GSTO1, HCN3, HTT, KCNH3, KCNN4, MCOLN1, MFSD2A, NDUFS7, NTSR1, OPRL1, ORAI3, P2RX3, P2RY6, PKD1, PMPCA, RANGRF, REM2, RYR1, SCN4A, SLC12A4, SLC13A3, SLC17A7, SLC3A2, SLC45A1, S…
GO:0070588	calcium ion transmembrane transport	GO_BiologicalProcess-EBI-UniProt-GOA-ACAP-ARAP_13.05.2021_00h00	0.000931199	4.09108e-07	Group1	19.2308	45	15.2174	84.7826	16.8411	83.1589	[AMBP, ANXA6, APLNR, ASIC1, ATP2A3, BBC3, BIN1, CACNA2D1, CACNB1, CACNG6, CAPN3, CCR7, CDK5, CLU, CX3CL1, F2, F2R, G6PD, GAS6, GRIN2C, GRIN2D, GRIN3B, GSTO1, HTT, INAFM1, LIME1, MCOLN1, NTSR1, OPRL1, ORAI3, P2RY6, PKD1, PMPCA, REM2, RYR1, SLC3A2, SLC8B1, STIM1, STX1A, TLR9, TMEM37, TPCN1, TPCN2, TRPM4, TRPV4]	[ASIC1, BBC3, F2R, GAS6, INAFM1, LIME1, ORAI3]	[AMBP, ANXA6, APLNR, ATP2A3, BIN1, CACNA2D1, CACNB1, CACNG6, CAPN3, CCR7, CDK5, CLU, CX3CL1, F2, G6PD, GRIN2C, GRIN2D, GRIN3B, GSTO1, HTT, MCOLN1, NTSR1, OPRL1, ORAI3, P2RY6, PKD1, PMPCA, REM2, RYR1, SLC3A2, SLC8B1, STIM1, STX1A, TLR9, TMEM37, TPCN1, TPCN2, TRPM4, TRPV4]
KEGG:00190	Oxidative phosphorylation	KEGG_13.05.2021	0.000139383	7.71352e-08	Group2	26.4151	28	41.3793	58.6207	44.3348	55.6652	[ATP5MC1, ATP6V0B, ATP6V0D1, ATP6V0E1, ATP6V1F, COX4I1, COX5B, COX6B1, COX6C, COX7A2, COX7A2L, COX8A, NDUFA1, NDUFA11, NDUFA13, NDUFA3, NDUFA9, NDUFB11, NDUFB8, NDUFS6, NDUFS7, NDUFS8, SDHA, TCIRG1, UQCR10, UQCR11, UQCRFS1, UQCRQ]	[ATP5MC1, COX5B, COX6B1, COX6C, COX7A2L, NDUFA1, NDUFA11, NDUFA13, NDUFB11, NDUFB8, NDUFS6, UQCR10]	[ATP6V0B, ATP6V0D1, ATP6V0E1, ATP6V1F, COX4I1, COX5B, COX7A2, COX8A, NDUFA3, NDUFA9, NDUFS7, NDUFS8, SDHA, TCIRG1, UQCR11, UQCRFS1, UQCRQ]
KEGG:04260	Cardiac muscle contraction	KEGG_13.05.2021	0.00044164	7.71352e-08	Group2	32.1429	18	26.3158	73.6842	28.7226	71.2774	[ATP2A3, CACNA2D1, CACNB1, CACNG6, COX4I1, COX5B, COX6B1, COX6C, COX7A2, COX7A2L, COX8A, MYL4, TNNC1, TPM2, UQCR10, UQCR11, UQCRFS1, UQCRQ]	[COX5B, COX6B1, COX6C, COX7A2L, UQCR10]	[ATP2A3, CACNA2D1, CACNB1, CACNG6, COX4I1, COX5B, COX7A2, COX8A, MYL4, TNNC1, TPM2, UQCR11, UQCRFS1, UQCRQ]
GO:0006119	oxidative phosphorylation	GO_BiologicalProcess-EBI-UniProt-GOA-ACAP-ARAP_13.05.2021_00h00	6.8683e-05	7.71352e-08	Group2	26.6129	33	52.9412	47.0588	55.9345	44.0655	[ANTKMT, ATP5MC1, CHCHD10, COX4I1, COX5B, COX6B1, COX6C, COX7A2, COX7A2L, COX8A, DGUOK, DMAC2L, DNAJC30, FAM3A, NDUFA1, NDUFA11, NDUFA13, NDUFA3, NDUFA9, NDUFB11, NDUFB8, NDUFS6, NDUFS7, NDUFS8, PPIF, SDHA, SURF1, TAFAZZIN, UQCC3, UQCR10, UQCR11, UQCRFS1, UQCRQ]	[ATP5MC1, COX5B, COX6B1, COX6C, COX7A2L, DGUOK, DMAC2L, DNAJC30, FAM3A, NDUFA1, NDUFA11, NDUFA13, NDUFB11, NDUFB8, NDUFS6, PPIF, TAFAZZIN, UQCR10]	[ANTKMT, CHCHD10, COX4I1, COX5B, COX7A2, COX8A, NDUFA3, NDUFA9, NDUFS7, NDUFS8, SDHA, SURF1, UQCC3, UQCR11, UQCRFS1, UQCRQ]
GO:0019646	aerobic electron transport chain	GO_BiologicalProcess-EBI-UniProt-GOA-ACAP-ARAP_13.05.2021_00h00	0.000148533	7.71352e-08	Group2	29.8701	23	50	50	53.0144	46.9856	[COX4I1, COX5B, COX6B1, COX6C, COX7A2L, COX8A, FAM3A, NDUFA1, NDUFA11, NDUFA13, NDUFA3, NDUFA9, NDUFB11, NDUFB8, NDUFS6, NDUFS7, NDUFS8, SDHA, UQCC3, UQCR10, UQCR11, UQCRFS1, UQCRQ]	[COX5B, COX6B1, COX6C, COX7A2L, FAM3A, NDUFA1, NDUFA11, NDUFA13, NDUFB11, NDUFB8, NDUFS6, UQCR10]	[COX4I1, COX5B, COX8A, NDUFA3, NDUFA9, NDUFS7, NDUFS8, SDHA, UQCC3, UQCR11, UQCRFS1, UQCRQ]
GO:0042773	ATP synthesis coupled electron transport	GO_BiologicalProcess-EBI-UniProt-GOA-ACAP-ARAP_13.05.2021_00h00	0.000143626	7.71352e-08	Group2	29.4118	25	53.8462	46.1538	56.8289	43.1711	[COX4I1, COX5B, COX6B1, COX6C, COX7A2L, COX8A, DGUOK, FAM3A, NDUFA1, NDUFA11, NDUFA13, NDUFA3, NDUFA9, NDUFB11, NDUFB8, NDUFS6, NDUFS7, NDUFS8, SDHA, TAFAZZIN, UQCC3, UQCR10, UQCR11, UQCRFS1, UQCRQ]	[COX5B, COX6B1, COX6C, COX7A2L, DGUOK, FAM3A, NDUFA1, NDUFA11, NDUFA13, NDUFB11, NDUFB8, NDUFS6, TAFAZZIN, UQCR10]	[COX4I1, COX5B, COX8A, NDUFA3, NDUFA9, NDUFS7, NDUFS8, SDHA, UQCC3, UQCR11, UQCRFS1, UQCRQ]
GO:0042775	mitochondrial ATP synthesis coupled electron transport	GO_BiologicalProcess-EBI-UniProt-GOA-ACAP-ARAP_13.05.2021_00h00	0.000143626	7.71352e-08	Group2	29.4118	25	53.8462	46.1538	56.8289	43.1711	[COX4I1, COX5B, COX6B1, COX6C, COX7A2L, COX8A, DGUOK, FAM3A, NDUFA1, NDUFA11, NDUFA13, NDUFA3, NDUFA9, NDUFB11, NDUFB8, NDUFS6, NDUFS7, NDUFS8, SDHA, TAFAZZIN, UQCC3, UQCR10, UQCR11, UQCRFS1, UQCRQ]	[COX5B, COX6B1, COX6C, COX7A2L, DGUOK, FAM3A, NDUFA1, NDUFA11, NDUFA13, NDUFB11, NDUFB8, NDUFS6, TAFAZZIN, UQCR10]	[COX4I1, COX5B, COX8A, NDUFA3, NDUFA9, NDUFS7, NDUFS8, SDHA, UQCC3, UQCR11, UQCRFS1, UQCRQ]

## Sheet: Table S3F.ASDandTSC Tr.Down
TSC1-/- vs TSC1+/+ and ASD vs Ctrl Translation Down
Characteristics of the Network
FDR cutoff : 0.001
Correction Meth. : Benjamini-Hochberg
Kappa Score Threshold: 0.4
Grouped by Kappa Statistics
Statistical Test Useed: Enrichment (Right-sided hypergeometric test)
Min GO Level : 7 , Max GO Level : 15 (default)
Number of genes : 3 (default)
Min. Percentage: 10 (default)
Organism Analyzed:Homo Sapiens
Ontology Used: GO_BiologicalProcess-EBI-UniProt-GOA-ACAP-ARAP_13.05.2021_00h00 KEGG_13.05.2021 REACTOME_Reactions_13.05.2021
Characteristics of the Gene Lists
Reference Set Consists of 11998 genes
Consists of 1723 and 363 genes of which 1713 and 362 were recognized by ClueGO.
1463 out of 1723 genes (85.36 %) and 259 out of 362 (71.55 %) functionally annotated in any selected ontology
ID	Term	Ontology Source	Term PValue Corrected with Benjamini-Hochberg	Group PValue Corrected with Benjamini-Hochberg	GOLevels	GOGroups	% Associated Genes	Nr. Genes	%Genes Cluster #1	%Genes Cluster #2	%Genes Cluster #1.adjusted.to.input.list.size	%Genes Cluster #2.adjusted.to.input.list.size	Associated Genes Found	Genes Cluster #1	Genes Cluster #2
GO:0019783	ubiquitin-like protein-specific protease activity	GO_BiologicalProcess-EBI-UniProt-GOA-ACAP-ARAP_13.05.2021_00h00	0.000398696	1.159e-05	[7, 8]	Group0	30.1887	32	14.7059	85.2941	21.1373	78.8627	[ALG13, BRCC3, COPS2, DEPDC1B, DESI2, OTUD4, OTULIN, OTULINL, RNF2, SENP6, SENP7, STAMBPL1, SUMO1, TANK, TNFAIP3, USP1, USP12, USP13, USP16, USP24, USP25, USP27X, USP33, USP37, USP38, USP42, USP44, USP45, USP46, USP49, YOD1, ZUP1]	[ALG13, OTULIN, TNFAIP3, USP42, USP45]	[ALG13, BRCC3, COPS2, DEPDC1B, DESI2, OTUD4, OTULIN, OTULINL, RNF2, SENP6, SENP7, STAMBPL1, SUMO1, TANK, USP1, USP12, USP13, USP16, USP24, USP25, USP27X, USP33, USP37, USP38, USP44, USP46, USP49, YOD1, ZUP1]
GO:0051254	positive regulation of RNA metabolic process	GO_BiologicalProcess-EBI-UniProt-GOA-ACAP-ARAP_13.05.2021_00h00	0.000633963	1.54454e-05	[4, 5, 6, 7, 8]	Group1	17.5265	248	15.0579	84.9421	21.6043	78.3957	[AHI1, AKIRIN1, ANKRD49, ASF1A, ASH1L, ASXL2, ATAD2, ATAD2B, ATF1, ATF2, ATM, ATMIN, BACH1, BCLAF1, BLM, BMPR1B, BPTF, BRCA2, CAMK4, CBFB, CCNC, CCNT2, CDC73, CDK8, CDKN2AIP, CEBPG, CEBPZ, CNOT6, CPEB1, CREB1, CTBP2, DIMT1, DR1, DYRK1A, E2F3, E2F5, E2F8, EBF2, EDRF1, EFCAB7, ELF2, ENY2, ERCC6, ETV1, F3, FGF13, FTO, FUBP3, GABPA, GABPB2, GLI3, GPBP1, HBS1L, HCFC2, HEY1, HIPK2, HLTF, HMGA2, HMGB2, …	[CDC73, CPEB1, FTO, GABPB2, KLF10, KLF12, KLF5, MAML2, MDM4, METTL14, NAA15, NCBP1, NCOA2, NFAT5, NFATC3, NFKB1, NR2C2, PDZD2, PROX1, PWP1, RARB, RFX3, RIPK1, SCAF8, SLC38A2, SPP1, TADA1, TCF12, TET2, TP53BP1, TRAF6, TRIM22, TRIM5, UBE2V1, ZFP36, ZNF112, ZNF143, ZNF845, ZNF91]	[AHI1, AKIRIN1, ANKRD49, ASF1A, ASH1L, ASXL2, ATAD2, ATAD2B, ATF1, ATF2, ATM, ATMIN, BACH1, BCLAF1, BLM, BMPR1B, BPTF, BRCA2, CAMK4, CBFB, CCNC, CCNT2, CDC73, CDK8, CDKN2AIP, CEBPG, CEBPZ, CNOT6, CREB1, CTBP2, DIMT1, DR1, DYRK1A, E2F3, E2F5, E2F8, EBF2, EDRF1, EFCAB7, ELF2, ENY2, ERCC6, ETV1, F3, FGF13, FUBP3, GABPA, GLI3, GPBP1, HBS1L, HCFC2, HEY1, HIPK2, HLTF, HMGA2, HMGB2, HMGN3, HMGN5, HNRNPA…
GO:1902680	positive regulation of RNA biosynthetic process	GO_BiologicalProcess-EBI-UniProt-GOA-ACAP-ARAP_13.05.2021_00h00	0.00085864	1.54454e-05	[5, 6, 7, 8, 9]	Group1	17.6562	226	13.9241	86.076	20.0941	79.9059	[AHI1, AKIRIN1, ANKRD49, ASF1A, ASH1L, ASXL2, ATAD2, ATAD2B, ATF1, ATF2, ATM, ATMIN, BACH1, BCLAF1, BLM, BMPR1B, BPTF, BRCA2, CAMK4, CBFB, CCNC, CCNT2, CDC73, CDK8, CDKN2AIP, CEBPG, CEBPZ, CNOT6, CREB1, CTBP2, DR1, DYRK1A, E2F3, E2F5, E2F8, EBF2, EDRF1, EFCAB7, ELF2, ENY2, ERCC6, ETV1, F3, FGF13, FUBP3, GABPA, GABPB2, GLI3, GPBP1, HCFC2, HEY1, HIPK2, HLTF, HMGA2, HMGB2, HMGN3, HMGN5, HNRNPAB, HOX…	[CDC73, GABPB2, KLF10, KLF12, KLF5, MAML2, MDM4, NAA15, NCOA2, NFAT5, NFATC3, NFKB1, NR2C2, PDZD2, PROX1, PWP1, RARB, RFX3, RIPK1, SCAF8, SPP1, TADA1, TCF12, TET2, TP53BP1, TRAF6, TRIM22, TRIM5, UBE2V1, ZNF112, ZNF143, ZNF845, ZNF91]	[AHI1, AKIRIN1, ANKRD49, ASF1A, ASH1L, ASXL2, ATAD2, ATAD2B, ATF1, ATF2, ATM, ATMIN, BACH1, BCLAF1, BLM, BMPR1B, BPTF, BRCA2, CAMK4, CBFB, CCNC, CCNT2, CDC73, CDK8, CDKN2AIP, CEBPG, CEBPZ, CNOT6, CREB1, CTBP2, DR1, DYRK1A, E2F3, E2F5, E2F8, EBF2, EDRF1, EFCAB7, ELF2, ENY2, ERCC6, ETV1, F3, FGF13, FUBP3, GABPA, GLI3, GPBP1, HCFC2, HEY1, HIPK2, HLTF, HMGA2, HMGB2, HMGN3, HMGN5, HNRNPAB, HOXA5, ICE1…
GO:1903508	positive regulation of nucleic acid-templated transcription	GO_BiologicalProcess-EBI-UniProt-GOA-ACAP-ARAP_13.05.2021_00h00	0.000847822	1.54454e-05	[6, 7, 8, 9, 10]	Group1	17.6701	226	13.9241	86.076	20.0941	79.9059	[AHI1, AKIRIN1, ANKRD49, ASF1A, ASH1L, ASXL2, ATAD2, ATAD2B, ATF1, ATF2, ATM, ATMIN, BACH1, BCLAF1, BLM, BMPR1B, BPTF, BRCA2, CAMK4, CBFB, CCNC, CCNT2, CDC73, CDK8, CDKN2AIP, CEBPG, CEBPZ, CNOT6, CREB1, CTBP2, DR1, DYRK1A, E2F3, E2F5, E2F8, EBF2, EDRF1, EFCAB7, ELF2, ENY2, ERCC6, ETV1, F3, FGF13, FUBP3, GABPA, GABPB2, GLI3, GPBP1, HCFC2, HEY1, HIPK2, HLTF, HMGA2, HMGB2, HMGN3, HMGN5, HNRNPAB, HOX…	[CDC73, GABPB2, KLF10, KLF12, KLF5, MAML2, MDM4, NAA15, NCOA2, NFAT5, NFATC3, NFKB1, NR2C2, PDZD2, PROX1, PWP1, RARB, RFX3, RIPK1, SCAF8, SPP1, TADA1, TCF12, TET2, TP53BP1, TRAF6, TRIM22, TRIM5, UBE2V1, ZNF112, ZNF143, ZNF845, ZNF91]	[AHI1, AKIRIN1, ANKRD49, ASF1A, ASH1L, ASXL2, ATAD2, ATAD2B, ATF1, ATF2, ATM, ATMIN, BACH1, BCLAF1, BLM, BMPR1B, BPTF, BRCA2, CAMK4, CBFB, CCNC, CCNT2, CDC73, CDK8, CDKN2AIP, CEBPG, CEBPZ, CNOT6, CREB1, CTBP2, DR1, DYRK1A, E2F3, E2F5, E2F8, EBF2, EDRF1, EFCAB7, ELF2, ENY2, ERCC6, ETV1, F3, FGF13, FUBP3, GABPA, GLI3, GPBP1, HCFC2, HEY1, HIPK2, HLTF, HMGA2, HMGB2, HMGN3, HMGN5, HNRNPAB, HOXA5, ICE1…
GO:0045893	positive regulation of transcription, DNA-templated	GO_BiologicalProcess-EBI-UniProt-GOA-ACAP-ARAP_13.05.2021_00h00	0.000847822	1.54454e-05	[6, 7, 8, 9, 10, 11]	Group1	17.6701	226	13.9241	86.076	20.0941	79.9059	[AHI1, AKIRIN1, ANKRD49, ASF1A, ASH1L, ASXL2, ATAD2, ATAD2B, ATF1, ATF2, ATM, ATMIN, BACH1, BCLAF1, BLM, BMPR1B, BPTF, BRCA2, CAMK4, CBFB, CCNC, CCNT2, CDC73, CDK8, CDKN2AIP, CEBPG, CEBPZ, CNOT6, CREB1, CTBP2, DR1, DYRK1A, E2F3, E2F5, E2F8, EBF2, EDRF1, EFCAB7, ELF2, ENY2, ERCC6, ETV1, F3, FGF13, FUBP3, GABPA, GABPB2, GLI3, GPBP1, HCFC2, HEY1, HIPK2, HLTF, HMGA2, HMGB2, HMGN3, HMGN5, HNRNPAB, HOX…	[CDC73, GABPB2, KLF10, KLF12, KLF5, MAML2, MDM4, NAA15, NCOA2, NFAT5, NFATC3, NFKB1, NR2C2, PDZD2, PROX1, PWP1, RARB, RFX3, RIPK1, SCAF8, SPP1, TADA1, TCF12, TET2, TP53BP1, TRAF6, TRIM22, TRIM5, UBE2V1, ZNF112, ZNF143, ZNF845, ZNF91]	[AHI1, AKIRIN1, ANKRD49, ASF1A, ASH1L, ASXL2, ATAD2, ATAD2B, ATF1, ATF2, ATM, ATMIN, BACH1, BCLAF1, BLM, BMPR1B, BPTF, BRCA2, CAMK4, CBFB, CCNC, CCNT2, CDC73, CDK8, CDKN2AIP, CEBPG, CEBPZ, CNOT6, CREB1, CTBP2, DR1, DYRK1A, E2F3, E2F5, E2F8, EBF2, EDRF1, EFCAB7, ELF2, ENY2, ERCC6, ETV1, F3, FGF13, FUBP3, GABPA, GLI3, GPBP1, HCFC2, HEY1, HIPK2, HLTF, HMGA2, HMGB2, HMGN3, HMGN5, HNRNPAB, HOXA5, ICE1…
KEGG:05168	Herpes simplex virus 1 infection	KEGG_13.05.2021	3.38482e-19	2.23482e-20	[-1]	Group2	32.1244	124	15.9091	84.0909	22.7265	77.2735	[C5, FAS, HCFC2, JAK2, NFKB1, PIK3CA, PIK3R1, POU2F1, POU2F2, RBAK, TRAF3, TRAF6, ZFP30, ZFP37, ZFP69, ZFP82, ZNF10, ZNF100, ZNF107, ZNF112, ZNF12, ZNF124, ZNF132, ZNF140, ZNF141, ZNF17, ZNF180, ZNF181, ZNF182, ZNF184, ZNF189, ZNF19, ZNF195, ZNF200, ZNF211, ZNF214, ZNF222, ZNF230, ZNF235, ZNF250, ZNF254, ZNF256, ZNF26, ZNF268, ZNF273, ZNF275, ZNF283, ZNF284, ZNF286A, ZNF300, ZNF302, ZNF331, ZNF33…	[FAS, NFKB1, RBAK, TRAF6, ZFP82, ZNF112, ZNF19, ZNF230, ZNF235, ZNF460, ZNF514, ZNF549, ZNF570, ZNF605, ZNF610, ZNF701, ZNF708, ZNF737, ZNF845, ZNF91, ZNF93]	[C5, HCFC2, JAK2, PIK3CA, PIK3R1, POU2F1, POU2F2, TRAF3, ZFP30, ZFP37, ZFP69, ZNF10, ZNF100, ZNF107, ZNF112, ZNF12, ZNF124, ZNF132, ZNF140, ZNF141, ZNF17, ZNF180, ZNF181, ZNF182, ZNF184, ZNF189, ZNF19, ZNF195, ZNF200, ZNF211, ZNF214, ZNF222, ZNF250, ZNF254, ZNF256, ZNF26, ZNF268, ZNF273, ZNF275, ZNF283, ZNF284, ZNF286A, ZNF300, ZNF302, ZNF331, ZNF334, ZNF33A, ZNF343, ZNF420, ZNF426, ZNF43, ZNF432…
R-HSA:975040	KRAB-ZNF / KAP Interaction	REACTOME_Reactions_13.05.2021	1.1122e-23	2.23482e-20	[-1]	Group2	39.0681	109	12.7119	87.2881	18.4599	81.5401	[KRBOX4, ZFP30, ZFP37, ZFP69, ZKSCAN8, ZNF10, ZNF100, ZNF112, ZNF12, ZNF124, ZNF138, ZNF140, ZNF141, ZNF17, ZNF18, ZNF180, ZNF184, ZNF189, ZNF19, ZNF195, ZNF197, ZNF200, ZNF211, ZNF214, ZNF222, ZNF230, ZNF235, ZNF250, ZNF254, ZNF256, ZNF26, ZNF264, ZNF266, ZNF268, ZNF273, ZNF286A, ZNF300, ZNF302, ZNF331, ZNF334, ZNF33A, ZNF343, ZNF420, ZNF426, ZNF43, ZNF432, ZNF440, ZNF441, ZNF442, ZNF45, ZNF460,…	[ZKSCAN8, ZNF112, ZNF19, ZNF230, ZNF235, ZNF460, ZNF514, ZNF549, ZNF570, ZNF605, ZNF610, ZNF660, ZNF701, ZNF708, ZNF737]	[KRBOX4, ZFP30, ZFP37, ZFP69, ZNF10, ZNF100, ZNF112, ZNF12, ZNF124, ZNF138, ZNF140, ZNF141, ZNF17, ZNF18, ZNF180, ZNF184, ZNF189, ZNF19, ZNF195, ZNF197, ZNF200, ZNF211, ZNF214, ZNF222, ZNF250, ZNF254, ZNF256, ZNF26, ZNF264, ZNF266, ZNF268, ZNF273, ZNF286A, ZNF300, ZNF302, ZNF331, ZNF334, ZNF33A, ZNF343, ZNF420, ZNF426, ZNF43, ZNF432, ZNF440, ZNF441, ZNF442, ZNF45, ZNF460, ZNF470, ZNF471, ZNF480, …
GO:0000981	DNA-binding transcription factor activity, RNA polymerase II-specific	GO_BiologicalProcess-EBI-UniProt-GOA-ACAP-ARAP_13.05.2021_00h00	3.12642e-27	2.23482e-20	[7, 8, 9, 10, 11, 12, 13]	Group2	26.9309	265	15	85	21.5276	78.4724	[ADNP, ATF1, ATF2, ATMIN, BACH1, BACH2, CDKN2AIP, CEBPG, CREB1, CREBZF, DACH1, DBX2, DMRTA2, E2F3, E2F5, E2F6, E2F8, EBF2, ELF2, ETV1, FOXN2, GABPA, GLI3, GTF2IRD2, HEY1, HIC2, HIVEP2, HOMEZ, HOXA5, IKZF5, KCNH8, KLF10, KLF12, KLF13, KLF5, KLRG1, MDM4, MTF1, MYBL1, NEUROD1, NEUROD4, NFAT5, NFATC3, NFKB1, NFYB, NR1D2, NR2C2, NR6A1, ONECUT1, OTX1, PLAG1, PLAGL1, PLAGL2, POU2F1, POU2F2, POU4F1, PRDM…	[BACH2, HOMEZ, KLF10, KLF12, KLF5, MDM4, NFAT5, NFATC3, NFKB1, NR2C2, PROX1, RARB, RBAK, RFX3, TCF12, ZBED6, ZBTB33, ZFP82, ZHX1, ZKSCAN8, ZNF112, ZNF143, ZNF19, ZNF230, ZNF235, ZNF280C, ZNF280D, ZNF460, ZNF514, ZNF518A, ZNF549, ZNF570, ZNF605, ZNF610, ZNF701, ZNF708, ZNF737, ZNF845, ZNF876P, ZNF91, ZNF93, ZSCAN9]	[ADNP, ATF1, ATF2, ATMIN, BACH1, CDKN2AIP, CEBPG, CREB1, CREBZF, DACH1, DBX2, DMRTA2, E2F3, E2F5, E2F6, E2F8, EBF2, ELF2, ETV1, FOXN2, GABPA, GLI3, GTF2IRD2, HEY1, HIC2, HIVEP2, HOXA5, IKZF5, KCNH8, KLF13, KLF5, KLRG1, MTF1, MYBL1, NEUROD1, NEUROD4, NFYB, NR1D2, NR2C2, NR6A1, ONECUT1, OTX1, PLAG1, PLAGL1, PLAGL2, POU2F1, POU2F2, POU4F1, PRDM5, PURB, PURG, RARB, RBPJ, REST, RFX3, RFX7, RFXAP, SATB…
GO:0006366	transcription by RNA polymerase II	GO_BiologicalProcess-EBI-UniProt-GOA-ACAP-ARAP_13.05.2021_00h00	3.8833e-22	2.23482e-20	[6, 7, 8, 9, 10]	Group2	20.9662	447	14.1949	85.8051	20.4564	79.5436	[ACVR2B, ADNP, AFF4, AHI1, AKIRIN1, ARID4B, ASH1L, ASXL2, ATAD2, ATAD2B, ATF1, ATF2, ATM, ATMIN, BACH1, BACH2, BAZ1B, BAZ2B, BCLAF1, BCOR, BEND3, BMPR1B, BPTF, BRD2, BRMS1L, BRWD1, BRWD3, CAV1, CBFB, CCNC, CCNT2, CDC73, CDK1, CDK8, CDKN2AIP, CEBPG, CEBPZ, COPS2, CREB1, CREBZF, CSTF2T, CTBP2, DACH1, DBX2, DEK, DICER1, DLG1, DMRTA2, DNMT3B, DR1, E2F3, E2F5, E2F6, E2F8, EAF1, EBF2, EFCAB7, EGLN1, EL…	[AFF4, BACH2, BRWD3, CAV1, CDC73, GABPB2, HOMEZ, KLF10, KLF12, KLF5, LIMD1, MAML2, MDM4, MIER3, NCBP1, NCOA2, NFAT5, NFATC3, NFKB1, NR2C2, PCGF5, PDZD2, PPM1D, PROX1, RARB, RBAK, RBBP8, RFX3, RIPK1, SCAF8, TADA1, TARBP1, TCF12, TET2, TP53BP1, TRAF6, ZBED6, ZBTB33, ZFP36, ZFP82, ZFX, ZHX1, ZKSCAN8, ZNF112, ZNF143, ZNF19, ZNF230, ZNF235, ZNF280C, ZNF280D, ZNF460, ZNF501, ZNF514, ZNF518A, ZNF549, ZN…	[ACVR2B, ADNP, AHI1, AKIRIN1, ARID4B, ASH1L, ASXL2, ATAD2, ATAD2B, ATF1, ATF2, ATM, ATMIN, BACH1, BAZ1B, BAZ2B, BCLAF1, BCOR, BEND3, BMPR1B, BPTF, BRD2, BRMS1L, BRWD1, CBFB, CCNC, CCNT2, CDC73, CDK1, CDK8, CDKN2AIP, CEBPG, CEBPZ, COPS2, CREB1, CREBZF, CSTF2T, CTBP2, DACH1, DBX2, DEK, DICER1, DLG1, DMRTA2, DNMT3B, DR1, E2F3, E2F5, E2F6, E2F8, EAF1, EBF2, EFCAB7, EGLN1, ELF2, ENY2, ERCC6, ETV1, FAM…
GO:0006357	regulation of transcription by RNA polymerase II	GO_BiologicalProcess-EBI-UniProt-GOA-ACAP-ARAP_13.05.2021_00h00	1.98195e-21	2.23482e-20	[6, 7, 8, 9, 10, 11]	Group2	21.1211	422	14.5414	85.4586	20.9185	79.0815	[ACVR2B, ADNP, AHI1, AKIRIN1, ARID4B, ASH1L, ASXL2, ATAD2, ATAD2B, ATF1, ATF2, ATM, ATMIN, BACH1, BACH2, BAZ1B, BAZ2B, BCLAF1, BCOR, BEND3, BMPR1B, BPTF, BRD2, BRMS1L, BRWD1, BRWD3, CAV1, CBFB, CCNC, CCNT2, CDC73, CDK1, CDK8, CDKN2AIP, CEBPG, CEBPZ, COPS2, CREB1, CREBZF, CTBP2, DACH1, DBX2, DEK, DICER1, DLG1, DMRTA2, DNMT3B, DR1, E2F3, E2F5, E2F6, E2F8, EBF2, EFCAB7, EGLN1, ELF2, ENY2, ERCC6, ETV…	[BACH2, BRWD3, CAV1, CDC73, GABPB2, HOMEZ, KLF10, KLF12, KLF5, LIMD1, MAML2, MDM4, MIER3, NCOA2, NFAT5, NFATC3, NFKB1, NR2C2, PCGF5, PDZD2, PPM1D, PROX1, RARB, RBAK, RBBP8, RFX3, RIPK1, SCAF8, TADA1, TARBP1, TCF12, TET2, TP53BP1, TRAF6, ZBED6, ZBTB33, ZFP36, ZFP82, ZFX, ZHX1, ZKSCAN8, ZNF112, ZNF143, ZNF19, ZNF230, ZNF235, ZNF280C, ZNF280D, ZNF460, ZNF501, ZNF514, ZNF518A, ZNF549, ZNF570, ZNF605,…	[ACVR2B, ADNP, AHI1, AKIRIN1, ARID4B, ASH1L, ASXL2, ATAD2, ATAD2B, ATF1, ATF2, ATM, ATMIN, BACH1, BAZ1B, BAZ2B, BCLAF1, BCOR, BEND3, BMPR1B, BPTF, BRD2, BRMS1L, BRWD1, CBFB, CCNC, CCNT2, CDC73, CDK1, CDK8, CDKN2AIP, CEBPG, CEBPZ, COPS2, CREB1, CREBZF, CTBP2, DACH1, DBX2, DEK, DICER1, DLG1, DMRTA2, DNMT3B, DR1, E2F3, E2F5, E2F6, E2F8, EBF2, EFCAB7, EGLN1, ELF2, ENY2, ERCC6, ETV1, FAM220A, FGF13, F…
GO:0140110	transcription regulator activity	GO_BiologicalProcess-EBI-UniProt-GOA-ACAP-ARAP_13.05.2021_00h00	5.2808e-22	2.23482e-20	[6, 7, 8, 9, 10, 11]	Group2	22.0772	372	15.4822	84.5178	22.1649	77.8351	[ADCY1, ADNP, AIM2, AKIRIN1, ALK, ATF1, ATF2, ATMIN, BACH1, BACH2, BCLAF1, BCOR, BEND6, BRMS1L, BTAF1, C1D, CASP8AP2, CAV1, CBFB, CDKN2AIP, CEBPG, CEBPZ, CHORDC1, CNOT6, COPS2, CREB1, CREBZF, CTBP2, DACH1, DBX2, DMRTA2, DNMT3B, DYRK1A, E2F3, E2F5, E2F6, E2F8, EAF1, EBF2, EGLN1, EID2B, ELF2, ENY2, ERBIN, ETV1, FGF13, FOXN2, G3BP2, GABPA, GLI3, GON4L, GTF2IRD2, HCFC2, HDGFL3, HEY1, HIC2, HIPK2, HIV…	[BACH2, BTAF1, CAV1, GON4L, HOMEZ, KLF10, KLF12, KLF5, LIMD1, MAML2, MDM4, MIER3, NCOA2, NFAT5, NFATC3, NFKB1, NR2C2, OTULIN, PROX1, RARB, RBAK, RBBP8, RFX3, RIPK1, TADA1, TCF12, TNFAIP3, TP53BP1, TRAF6, TRIM22, TRIM5, UBE2V1, ZBED6, ZBTB33, ZFP82, ZHX1, ZKSCAN8, ZNF112, ZNF143, ZNF19, ZNF230, ZNF235, ZNF280C, ZNF280D, ZNF460, ZNF501, ZNF514, ZNF518A, ZNF549, ZNF570, ZNF605, ZNF610, ZNF660, ZNF70…	[ADCY1, ADNP, AIM2, AKIRIN1, ALK, ATF1, ATF2, ATMIN, BACH1, BCLAF1, BCOR, BEND6, BRMS1L, C1D, CASP8AP2, CBFB, CDKN2AIP, CEBPG, CEBPZ, CHORDC1, CNOT6, COPS2, CREB1, CREBZF, CTBP2, DACH1, DBX2, DMRTA2, DNMT3B, DYRK1A, E2F3, E2F5, E2F6, E2F8, EAF1, EBF2, EGLN1, EID2B, ELF2, ENY2, ERBIN, ETV1, FGF13, FOXN2, G3BP2, GABPA, GLI3, GTF2IRD2, HCFC2, HDGFL3, HEY1, HIC2, HIPK2, HIVEP2, HMGA2, HMGB2, HOXA5, I…
GO:0003700	DNA-binding transcription factor activity	GO_BiologicalProcess-EBI-UniProt-GOA-ACAP-ARAP_13.05.2021_00h00	3.75733e-22	2.23482e-20	[7, 8, 9, 10, 11, 12]	Group2	23.6659	306	16.358	83.642	23.3145	76.6855	[ADCY1, ADNP, AIM2, ALK, ATF1, ATF2, ATMIN, BACH1, BACH2, BRMS1L, CAV1, CDKN2AIP, CEBPG, CHORDC1, CREB1, CREBZF, DACH1, DBX2, DMRTA2, E2F3, E2F5, E2F6, E2F8, EBF2, EGLN1, ELF2, ERBIN, ETV1, FOXN2, G3BP2, GABPA, GLI3, GTF2IRD2, HEY1, HIC2, HIPK2, HIVEP2, HMGA2, HOMEZ, HOXA5, IKZF5, JAK2, KCNH8, KLF10, KLF12, KLF13, KLF5, KLRG1, KRAS, LRP6, MAP3K13, MAPK8, MDM4, MID2, MTF1, MYBL1, NEUROD1, NEUROD4,…	[BACH2, CAV1, HOMEZ, KLF10, KLF12, KLF5, MDM4, NFAT5, NFATC3, NFKB1, NR2C2, OTULIN, PROX1, RARB, RBAK, RFX3, RIPK1, TCF12, TNFAIP3, TP53BP1, TRAF6, TRIM22, TRIM5, UBE2V1, ZBED6, ZBTB33, ZFP82, ZHX1, ZKSCAN8, ZNF112, ZNF143, ZNF19, ZNF230, ZNF235, ZNF280C, ZNF280D, ZNF460, ZNF501, ZNF514, ZNF518A, ZNF549, ZNF570, ZNF605, ZNF610, ZNF660, ZNF701, ZNF708, ZNF737, ZNF845, ZNF876P, ZNF91, ZNF93, ZSCAN9]	[ADCY1, ADNP, AIM2, ALK, ATF1, ATF2, ATMIN, BACH1, BRMS1L, CDKN2AIP, CEBPG, CHORDC1, CREB1, CREBZF, DACH1, DBX2, DMRTA2, E2F3, E2F5, E2F6, E2F8, EBF2, EGLN1, ELF2, ERBIN, ETV1, FOXN2, G3BP2, GABPA, GLI3, GTF2IRD2, HEY1, HIC2, HIPK2, HIVEP2, HMGA2, HOXA5, IKZF5, JAK2, KCNH8, KLF13, KLF5, KLRG1, KRAS, LRP6, MAP3K13, MAPK8, MID2, MTF1, MYBL1, NEUROD1, NEUROD4, NFYB, NR1D2, NR2C2, NR6A1, ONECUT1, OTU…
GO:0001217	DNA-binding transcription repressor activity	GO_BiologicalProcess-EBI-UniProt-GOA-ACAP-ARAP_13.05.2021_00h00	2.18034e-05	4.27555e-06	[7, 8, 9, 10, 11, 12, 13]	Group3	25.8333	62	9.375	90.625	13.8537	86.1463	[BACH1, BACH2, DACH1, E2F6, E2F8, HEY1, HIC2, IKZF5, KLF12, NFATC3, NR1D2, PLAGL1, PRDM5, PROX1, PURB, REST, SMAD5, SP3, TCF3, THAP1, UBA2, ZBTB14, ZBTB18, ZBTB21, ZBTB26, ZBTB33, ZBTB34, ZBTB49, ZBTB6, ZC3H8, ZEB1, ZEB2, ZFP37, ZFP69, ZNF10, ZNF121, ZNF124, ZNF140, ZNF148, ZNF180, ZNF19, ZNF197, ZNF239, ZNF266, ZNF343, ZNF440, ZNF491, ZNF529, ZNF550, ZNF555, ZNF557, ZNF559, ZNF566, ZNF587B, ZNF6…	[BACH2, KLF12, NFATC3, PROX1, ZBTB33, ZNF19]	[BACH1, DACH1, E2F6, E2F8, HEY1, HIC2, IKZF5, NR1D2, PLAGL1, PRDM5, PURB, REST, SMAD5, SP3, TCF3, THAP1, UBA2, ZBTB14, ZBTB18, ZBTB21, ZBTB26, ZBTB33, ZBTB34, ZBTB49, ZBTB6, ZC3H8, ZEB1, ZEB2, ZFP37, ZFP69, ZNF10, ZNF121, ZNF124, ZNF140, ZNF148, ZNF180, ZNF19, ZNF197, ZNF239, ZNF266, ZNF343, ZNF440, ZNF491, ZNF529, ZNF550, ZNF555, ZNF557, ZNF559, ZNF566, ZNF587B, ZNF614, ZNF620, ZNF669, ZNF674, Z…
GO:0001227	DNA-binding transcription repressor activity, RNA polymerase II-specific	GO_BiologicalProcess-EBI-UniProt-GOA-ACAP-ARAP_13.05.2021_00h00	1.90667e-05	4.27555e-06	[8, 9, 10, 11, 12, 13, 14]	Group3	26.0504	62	9.375	90.625	13.8537	86.1463	[BACH1, BACH2, DACH1, E2F6, E2F8, HEY1, HIC2, IKZF5, KLF12, NFATC3, NR1D2, PLAGL1, PRDM5, PROX1, PURB, REST, SMAD5, SP3, TCF3, THAP1, UBA2, ZBTB14, ZBTB18, ZBTB21, ZBTB26, ZBTB33, ZBTB34, ZBTB49, ZBTB6, ZC3H8, ZEB1, ZEB2, ZFP37, ZFP69, ZNF10, ZNF121, ZNF124, ZNF140, ZNF148, ZNF180, ZNF19, ZNF197, ZNF239, ZNF266, ZNF343, ZNF440, ZNF491, ZNF529, ZNF550, ZNF555, ZNF557, ZNF559, ZNF566, ZNF587B, ZNF6…	[BACH2, KLF12, NFATC3, PROX1, ZBTB33, ZNF19]	[BACH1, DACH1, E2F6, E2F8, HEY1, HIC2, IKZF5, NR1D2, PLAGL1, PRDM5, PURB, REST, SMAD5, SP3, TCF3, THAP1, UBA2, ZBTB14, ZBTB18, ZBTB21, ZBTB26, ZBTB33, ZBTB34, ZBTB49, ZBTB6, ZC3H8, ZEB1, ZEB2, ZFP37, ZFP69, ZNF10, ZNF121, ZNF124, ZNF140, ZNF148, ZNF180, ZNF19, ZNF197, ZNF239, ZNF266, ZNF343, ZNF440, ZNF491, ZNF529, ZNF550, ZNF555, ZNF557, ZNF559, ZNF566, ZNF587B, ZNF614, ZNF620, ZNF669, ZNF674, Z…
GO:0051253	negative regulation of RNA metabolic process	GO_BiologicalProcess-EBI-UniProt-GOA-ACAP-ARAP_13.05.2021_00h00	2.11839e-05	4.27555e-06	[4, 5, 6, 7, 8]	Group3	18.8546	214	16.2281	83.7719	23.1445	76.8555	[ACVR2B, ANGEL2, ASF1A, ATAD2, ATAD2B, ATF2, BACH1, BACH2, BAG4, BARD1, BCL7A, BCLAF1, BCOR, BEND3, BEND6, BRMS1L, BTAF1, C1D, CASP8AP2, CAV1, CBFB, CDC73, CIPC, COPS2, CREB1, CREBZF, CTBP2, DACH1, DICER1, DKC1, DLG1, DNMT3B, DR1, DYDC2, DYRK1A, E2F6, E2F8, EID2B, EIF4G2, FAM172A, FAM220A, FMR1, FNIP2, GABPA, GLI3, GON4L, H4C8, HAT1, HCFC2, HEY1, HIC2, HIPK2, HMGA2, HMGB2, IKZF5, IMPACT, KAT2B, K…	[BACH2, BARD1, BTAF1, CAV1, CDC73, GON4L, H4C8, HAT1, KLF10, KLF12, KLF5, LIMD1, MDM4, MIER3, NCOA2, NFATC3, NFKB1, NR2C2, PHC3, PPM1D, PROX1, RARB, RBAK, RBBP8, RFX3, SCAF8, TASOR, TRAF6, TRIM22, UBE2V1, ZBED6, ZBTB33, ZFP36, ZHX1, ZNF19, ZNF91, ZNF93]	[ACVR2B, ANGEL2, ASF1A, ATAD2, ATAD2B, ATF2, BACH1, BAG4, BCL7A, BCLAF1, BCOR, BEND3, BEND6, BRMS1L, C1D, CASP8AP2, CBFB, CDC73, CIPC, COPS2, CREB1, CREBZF, CTBP2, DACH1, DICER1, DKC1, DLG1, DNMT3B, DR1, DYDC2, DYRK1A, E2F6, E2F8, EID2B, EIF4G2, FAM172A, FAM220A, FMR1, FNIP2, GABPA, GLI3, HCFC2, HEY1, HIC2, HIPK2, HMGA2, HMGB2, IKZF5, IMPACT, KAT2B, KDM1B, KDM2A, KLF5, L3MBTL3, LARP4B, LCOR, LDB2…
GO:2000113	negative regulation of cellular macromolecule biosynthetic process	GO_BiologicalProcess-EBI-UniProt-GOA-ACAP-ARAP_13.05.2021_00h00	0.000228036	4.27555e-06	[5, 6, 7]	Group3	17.9969	230	16.8033	83.1967	23.895	76.105	[ACVR2B, ASF1A, ATAD2, ATAD2B, ATF2, BACH1, BACH2, BCL7A, BCLAF1, BCOR, BEND3, BEND6, BLM, BRCA2, BRMS1L, BTAF1, BTG2, C1D, CASP8AP2, CAV1, CBFB, CDC73, CIPC, CNOT6, COPS2, CPEB1, CREB1, CREBZF, CTBP2, DACH1, DICER1, DLG1, DNMT3B, DR1, DUSP12, DYDC2, E2F6, E2F8, EID2B, EIF3E, EIF4EBP2, EIF4G2, ERCC4, FAM172A, FAM220A, FMR1, FNIP2, FTO, GABPA, GLI3, GON4L, H4C8, HAT1, HBS1L, HCFC2, HEY1, HIC2, HIP…	[BACH2, BTAF1, BTG2, CAV1, CDC73, CPEB1, ERCC4, FTO, GON4L, H4C8, HAT1, KLF10, KLF12, KLF5, LIMD1, MDM4, METTL14, MIER3, NCOA2, NFATC3, NFKB1, NR2C2, PHC3, PPM1D, PROX1, RARB, RBAK, RBBP8, RFX3, SCAF8, TASOR, TRAF6, TRIM22, UBE2V1, ZBED6, ZBTB33, ZFP36, ZHX1, ZNF19, ZNF91, ZNF93]	[ACVR2B, ASF1A, ATAD2, ATAD2B, ATF2, BACH1, BCL7A, BCLAF1, BCOR, BEND3, BEND6, BLM, BRCA2, BRMS1L, C1D, CASP8AP2, CBFB, CDC73, CIPC, CNOT6, COPS2, CREB1, CREBZF, CTBP2, DACH1, DICER1, DLG1, DNMT3B, DR1, DUSP12, DYDC2, E2F6, E2F8, EID2B, EIF3E, EIF4EBP2, EIF4G2, FAM172A, FAM220A, FMR1, FNIP2, GABPA, GLI3, HBS1L, HCFC2, HEY1, HIC2, HIPK2, HMGA2, HMGB2, IGFBP5, IKZF5, IMPACT, KCNK2, KDM1B, KDM2A, KL…
GO:1902679	negative regulation of RNA biosynthetic process	GO_BiologicalProcess-EBI-UniProt-GOA-ACAP-ARAP_13.05.2021_00h00	2.34444e-05	4.27555e-06	[5, 6, 7, 8, 9]	Group3	19.0431	199	16.9014	83.0986	24.0226	75.9774	[ACVR2B, ASF1A, ATAD2, ATAD2B, ATF2, BACH1, BACH2, BCL7A, BCLAF1, BCOR, BEND3, BEND6, BRMS1L, BTAF1, C1D, CASP8AP2, CAV1, CBFB, CDC73, CIPC, COPS2, CREB1, CREBZF, CTBP2, DACH1, DICER1, DLG1, DNMT3B, DR1, DYDC2, E2F6, E2F8, EID2B, EIF4G2, FAM172A, FAM220A, FNIP2, GABPA, GLI3, GON4L, H4C8, HAT1, HCFC2, HEY1, HIC2, HIPK2, HMGA2, HMGB2, IKZF5, IMPACT, KDM1B, KDM2A, KLF10, KLF12, KLF5, L3MBTL3, LCOR, …	[BACH2, BTAF1, CAV1, CDC73, GON4L, H4C8, HAT1, KLF10, KLF12, KLF5, LIMD1, MDM4, MIER3, NCOA2, NFATC3, NFKB1, NR2C2, PHC3, PPM1D, PROX1, RARB, RBAK, RBBP8, RFX3, SCAF8, TASOR, TRAF6, TRIM22, UBE2V1, ZBED6, ZBTB33, ZFP36, ZHX1, ZNF19, ZNF91, ZNF93]	[ACVR2B, ASF1A, ATAD2, ATAD2B, ATF2, BACH1, BCL7A, BCLAF1, BCOR, BEND3, BEND6, BRMS1L, C1D, CASP8AP2, CBFB, CDC73, CIPC, COPS2, CREB1, CREBZF, CTBP2, DACH1, DICER1, DLG1, DNMT3B, DR1, DYDC2, E2F6, E2F8, EID2B, EIF4G2, FAM172A, FAM220A, FNIP2, GABPA, GLI3, HCFC2, HEY1, HIC2, HIPK2, HMGA2, HMGB2, IKZF5, IMPACT, KDM1B, KDM2A, KLF5, L3MBTL3, LCOR, LDB2, LGR4, LRIF1, MBTD1, MDFIC, MIER1, MIER3, MSL3, …
GO:1903507	negative regulation of nucleic acid-templated transcription	GO_BiologicalProcess-EBI-UniProt-GOA-ACAP-ARAP_13.05.2021_00h00	2.34444e-05	4.27555e-06	[6, 7, 8, 9, 10]	Group3	19.0431	199	16.9014	83.0986	24.0226	75.9774	[ACVR2B, ASF1A, ATAD2, ATAD2B, ATF2, BACH1, BACH2, BCL7A, BCLAF1, BCOR, BEND3, BEND6, BRMS1L, BTAF1, C1D, CASP8AP2, CAV1, CBFB, CDC73, CIPC, COPS2, CREB1, CREBZF, CTBP2, DACH1, DICER1, DLG1, DNMT3B, DR1, DYDC2, E2F6, E2F8, EID2B, EIF4G2, FAM172A, FAM220A, FNIP2, GABPA, GLI3, GON4L, H4C8, HAT1, HCFC2, HEY1, HIC2, HIPK2, HMGA2, HMGB2, IKZF5, IMPACT, KDM1B, KDM2A, KLF10, KLF12, KLF5, L3MBTL3, LCOR, …	[BACH2, BTAF1, CAV1, CDC73, GON4L, H4C8, HAT1, KLF10, KLF12, KLF5, LIMD1, MDM4, MIER3, NCOA2, NFATC3, NFKB1, NR2C2, PHC3, PPM1D, PROX1, RARB, RBAK, RBBP8, RFX3, SCAF8, TASOR, TRAF6, TRIM22, UBE2V1, ZBED6, ZBTB33, ZFP36, ZHX1, ZNF19, ZNF91, ZNF93]	[ACVR2B, ASF1A, ATAD2, ATAD2B, ATF2, BACH1, BCL7A, BCLAF1, BCOR, BEND3, BEND6, BRMS1L, C1D, CASP8AP2, CBFB, CDC73, CIPC, COPS2, CREB1, CREBZF, CTBP2, DACH1, DICER1, DLG1, DNMT3B, DR1, DYDC2, E2F6, E2F8, EID2B, EIF4G2, FAM172A, FAM220A, FNIP2, GABPA, GLI3, HCFC2, HEY1, HIC2, HIPK2, HMGA2, HMGB2, IKZF5, IMPACT, KDM1B, KDM2A, KLF5, L3MBTL3, LCOR, LDB2, LGR4, LRIF1, MBTD1, MDFIC, MIER1, MIER3, MSL3, …
GO:0045892	negative regulation of transcription, DNA-templated	GO_BiologicalProcess-EBI-UniProt-GOA-ACAP-ARAP_13.05.2021_00h00	2.27396e-05	4.27555e-06	[6, 7, 8, 9, 10, 11]	Group3	19.0796	199	16.9014	83.0986	24.0226	75.9774	[ACVR2B, ASF1A, ATAD2, ATAD2B, ATF2, BACH1, BACH2, BCL7A, BCLAF1, BCOR, BEND3, BEND6, BRMS1L, BTAF1, C1D, CASP8AP2, CAV1, CBFB, CDC73, CIPC, COPS2, CREB1, CREBZF, CTBP2, DACH1, DICER1, DLG1, DNMT3B, DR1, DYDC2, E2F6, E2F8, EID2B, EIF4G2, FAM172A, FAM220A, FNIP2, GABPA, GLI3, GON4L, H4C8, HAT1, HCFC2, HEY1, HIC2, HIPK2, HMGA2, HMGB2, IKZF5, IMPACT, KDM1B, KDM2A, KLF10, KLF12, KLF5, L3MBTL3, LCOR, …	[BACH2, BTAF1, CAV1, CDC73, GON4L, H4C8, HAT1, KLF10, KLF12, KLF5, LIMD1, MDM4, MIER3, NCOA2, NFATC3, NFKB1, NR2C2, PHC3, PPM1D, PROX1, RARB, RBAK, RBBP8, RFX3, SCAF8, TASOR, TRAF6, TRIM22, UBE2V1, ZBED6, ZBTB33, ZFP36, ZHX1, ZNF19, ZNF91, ZNF93]	[ACVR2B, ASF1A, ATAD2, ATAD2B, ATF2, BACH1, BCL7A, BCLAF1, BCOR, BEND3, BEND6, BRMS1L, C1D, CASP8AP2, CBFB, CDC73, CIPC, COPS2, CREB1, CREBZF, CTBP2, DACH1, DICER1, DLG1, DNMT3B, DR1, DYDC2, E2F6, E2F8, EID2B, EIF4G2, FAM172A, FAM220A, FNIP2, GABPA, GLI3, HCFC2, HEY1, HIC2, HIPK2, HMGA2, HMGB2, IKZF5, IMPACT, KDM1B, KDM2A, KLF5, L3MBTL3, LCOR, LDB2, LGR4, LRIF1, MBTD1, MDFIC, MIER1, MIER3, MSL3, …
GO:0000122	negative regulation of transcription by RNA polymerase II	GO_BiologicalProcess-EBI-UniProt-GOA-ACAP-ARAP_13.05.2021_00h00	0.000626046	4.27555e-06	[7, 8, 9, 10, 11, 12]	Group3	19.3007	138	14.1892	85.8108	20.4488	79.5512	[ACVR2B, ATF2, BACH1, BACH2, BCOR, BEND3, BRMS1L, CAV1, CBFB, CDC73, COPS2, CTBP2, DACH1, DICER1, DLG1, DNMT3B, DR1, E2F6, E2F8, FAM220A, FNIP2, GABPA, GLI3, HCFC2, HEY1, HIC2, HIPK2, HMGA2, IKZF5, IMPACT, KDM1B, KLF10, KLF12, KLF5, LCOR, LDB2, LRIF1, MDM4, MIER1, MIER3, NCK2, NCOA2, NFATC3, NFKB1, NIPBL, NR1D2, NR2C2, NR6A1, PCGF6, PHF12, PHF21A, PHF6, PLAGL1, POU4F1, PPM1A, PRDM5, PROX1, PURB, …	[BACH2, CAV1, CDC73, KLF10, KLF12, KLF5, MDM4, MIER3, NCOA2, NFATC3, NFKB1, NR2C2, PROX1, RARB, SCAF8, TRAF6, ZBED6, ZBTB33, ZFP36, ZHX1, ZNF19]	[ACVR2B, ATF2, BACH1, BCOR, BEND3, BRMS1L, CBFB, CDC73, COPS2, CTBP2, DACH1, DICER1, DLG1, DNMT3B, DR1, E2F6, E2F8, FAM220A, FNIP2, GABPA, GLI3, HCFC2, HEY1, HIC2, HIPK2, HMGA2, IKZF5, IMPACT, KDM1B, KLF5, LCOR, LDB2, LRIF1, MIER1, MIER3, NCK2, NCOA2, NIPBL, NR1D2, NR2C2, NR6A1, PCGF6, PHF12, PHF21A, PHF6, PLAGL1, POU4F1, PPM1A, PRDM5, PURB, RARB, RBPJ, REST, RFC1, RIF1, RNF2, RTF1, RYBP, SAP30, …
GO:0000981	DNA-binding transcription factor activity, RNA polymerase II-specific	GO_BiologicalProcess-EBI-UniProt-GOA-ACAP-ARAP_13.05.2021_00h00	3.12642e-27	4.92904e-24	[7, 8, 9, 10, 11, 12, 13]	Group4	26.9309	265	15	85	21.5276	78.4724	[ADNP, ATF1, ATF2, ATMIN, BACH1, BACH2, CDKN2AIP, CEBPG, CREB1, CREBZF, DACH1, DBX2, DMRTA2, E2F3, E2F5, E2F6, E2F8, EBF2, ELF2, ETV1, FOXN2, GABPA, GLI3, GTF2IRD2, HEY1, HIC2, HIVEP2, HOMEZ, HOXA5, IKZF5, KCNH8, KLF10, KLF12, KLF13, KLF5, KLRG1, MDM4, MTF1, MYBL1, NEUROD1, NEUROD4, NFAT5, NFATC3, NFKB1, NFYB, NR1D2, NR2C2, NR6A1, ONECUT1, OTX1, PLAG1, PLAGL1, PLAGL2, POU2F1, POU2F2, POU4F1, PRDM…	[BACH2, HOMEZ, KLF10, KLF12, KLF5, MDM4, NFAT5, NFATC3, NFKB1, NR2C2, PROX1, RARB, RBAK, RFX3, TCF12, ZBED6, ZBTB33, ZFP82, ZHX1, ZKSCAN8, ZNF112, ZNF143, ZNF19, ZNF230, ZNF235, ZNF280C, ZNF280D, ZNF460, ZNF514, ZNF518A, ZNF549, ZNF570, ZNF605, ZNF610, ZNF701, ZNF708, ZNF737, ZNF845, ZNF876P, ZNF91, ZNF93, ZSCAN9]	[ADNP, ATF1, ATF2, ATMIN, BACH1, CDKN2AIP, CEBPG, CREB1, CREBZF, DACH1, DBX2, DMRTA2, E2F3, E2F5, E2F6, E2F8, EBF2, ELF2, ETV1, FOXN2, GABPA, GLI3, GTF2IRD2, HEY1, HIC2, HIVEP2, HOXA5, IKZF5, KCNH8, KLF13, KLF5, KLRG1, MTF1, MYBL1, NEUROD1, NEUROD4, NFYB, NR1D2, NR2C2, NR6A1, ONECUT1, OTX1, PLAG1, PLAGL1, PLAGL2, POU2F1, POU2F2, POU4F1, PRDM5, PURB, PURG, RARB, RBPJ, REST, RFX3, RFX7, RFXAP, SATB…
GO:0051252	regulation of RNA metabolic process	GO_BiologicalProcess-EBI-UniProt-GOA-ACAP-ARAP_13.05.2021_00h00	3.87387e-22	4.92904e-24	[4, 5, 6, 7]	Group4	19.5814	580	14.6141	85.3859	21.0153	78.9847	[ACVR2B, ADCY1, ADNP, AHI1, AIM2, AKAP17A, AKIRIN1, ALK, ANGEL2, ANKRD49, ARID4B, ASF1A, ASH1L, ASXL2, ATAD2, ATAD2B, ATF1, ATF2, ATM, ATMIN, BACH1, BACH2, BAG4, BARD1, BAZ1B, BAZ2B, BCL7A, BCLAF1, BCOR, BEND3, BEND6, BLM, BMPR1B, BPTF, BRCA2, BRD2, BRMS1L, BRWD1, BRWD3, BTAF1, C1D, CAMK4, CASP8AP2, CAV1, CBFB, CCNC, CCNT2, CDC73, CDCA7, CDK1, CDK14, CDK17, CDK18, CDK8, CDKN2AIP, CEBPG, CEBPZ, CH…	[BACH2, BARD1, BRWD3, BTAF1, CAV1, CDC73, CDK18, CPEB1, FTO, GABPB2, GON4L, H4C8, HAT1, HOMEZ, KLF10, KLF12, KLF5, LIMD1, MAML2, MDM4, METTL14, MIER3, NAA15, NCBP1, NCOA2, NFAT5, NFATC3, NFKB1, NR2C2, OTULIN, PCGF5, PDZD2, PHC3, POLA1, POLR3C, PPM1D, PROX1, PWP1, RARB, RBAK, RBBP8, RFX3, RIPK1, SCAF8, SLC38A2, SPP1, TADA1, TARBP1, TASOR, TCF12, TET2, TNFAIP3, TP53BP1, TRAF6, TRIM22, TRIM5, UBE2V1…	[ACVR2B, ADCY1, ADNP, AHI1, AIM2, AKAP17A, AKIRIN1, ALK, ANGEL2, ANKRD49, ARID4B, ASF1A, ASH1L, ASXL2, ATAD2, ATAD2B, ATF1, ATF2, ATM, ATMIN, BACH1, BAG4, BAZ1B, BAZ2B, BCL7A, BCLAF1, BCOR, BEND3, BEND6, BLM, BMPR1B, BPTF, BRCA2, BRD2, BRMS1L, BRWD1, C1D, CAMK4, CASP8AP2, CBFB, CCNC, CCNT2, CDC73, CDCA7, CDK1, CDK14, CDK17, CDK8, CDKN2AIP, CEBPG, CEBPZ, CHORDC1, CIPC, CLK1, CLK4, CNOT6, COPS2, CO…
GO:0032774	RNA biosynthetic process	GO_BiologicalProcess-EBI-UniProt-GOA-ACAP-ARAP_13.05.2021_00h00	4.36525e-22	4.92904e-24	[5, 6, 7]	Group4	19.7213	566	14.7651	85.2349	21.216	78.784	[ACVR2B, ADCY1, ADNP, AFF4, AHI1, AIM2, AKAP17A, AKIRIN1, ALK, ANKRD49, ARID4B, ASF1A, ASH1L, ASXL2, ATAD2, ATAD2B, ATF1, ATF2, ATM, ATMIN, BACH1, BACH2, BAZ1B, BAZ2B, BCL7A, BCLAF1, BCOR, BDP1, BEND3, BEND6, BLM, BMPR1B, BPTF, BRCA2, BRD2, BRMS1L, BRWD1, BRWD3, BTAF1, C1D, CAMK4, CASP8AP2, CAV1, CBFB, CCNC, CCNT2, CDC73, CDCA7, CDK1, CDK14, CDK17, CDK18, CDK8, CDKN2AIP, CEBPG, CEBPZ, CHORDC1, CI…	[AFF4, BACH2, BRWD3, BTAF1, CAV1, CDC73, CDK18, GABPB2, GON4L, H4C8, HAT1, HOMEZ, KLF10, KLF12, KLF5, LIMD1, MAML2, MDM4, MIER3, NAA15, NCBP1, NCOA2, NFAT5, NFATC3, NFKB1, NR2C2, OTULIN, PCGF5, PDE10A, PDZD2, PHC3, POLA1, POLR3B, POLR3C, PPM1D, PRIM1, PROX1, PWP1, RARB, RBAK, RBBP8, RFX3, RIPK1, SCAF8, SPP1, TADA1, TARBP1, TASOR, TCF12, TET2, TNFAIP3, TP53BP1, TRAF6, TRIM22, TRIM5, UBE2V1, UTP4, …	[ACVR2B, ADCY1, ADNP, AHI1, AIM2, AKAP17A, AKIRIN1, ALK, ANKRD49, ARID4B, ASF1A, ASH1L, ASXL2, ATAD2, ATAD2B, ATF1, ATF2, ATM, ATMIN, BACH1, BAZ1B, BAZ2B, BCL7A, BCLAF1, BCOR, BDP1, BEND3, BEND6, BLM, BMPR1B, BPTF, BRCA2, BRD2, BRMS1L, BRWD1, C1D, CAMK4, CASP8AP2, CBFB, CCNC, CCNT2, CDC73, CDCA7, CDK1, CDK14, CDK17, CDK8, CDKN2AIP, CEBPG, CEBPZ, CHORDC1, CIPC, CNOT6, COPS2, CRCP, CREB1, CREBZF, C…
GO:2001141	regulation of RNA biosynthetic process	GO_BiologicalProcess-EBI-UniProt-GOA-ACAP-ARAP_13.05.2021_00h00	4.23148e-22	4.92904e-24	[5, 6, 7, 8]	Group4	19.9036	537	14.6643	85.3357	21.082	78.918	[ACVR2B, ADCY1, ADNP, AHI1, AIM2, AKAP17A, AKIRIN1, ALK, ANKRD49, ARID4B, ASF1A, ASH1L, ASXL2, ATAD2, ATAD2B, ATF1, ATF2, ATM, ATMIN, BACH1, BACH2, BAZ1B, BAZ2B, BCL7A, BCLAF1, BCOR, BEND3, BEND6, BLM, BMPR1B, BPTF, BRCA2, BRD2, BRMS1L, BRWD1, BRWD3, BTAF1, C1D, CAMK4, CASP8AP2, CAV1, CBFB, CCNC, CCNT2, CDC73, CDCA7, CDK1, CDK14, CDK17, CDK18, CDK8, CDKN2AIP, CEBPG, CEBPZ, CHORDC1, CIPC, CNOT6, C…	[BACH2, BRWD3, BTAF1, CAV1, CDC73, CDK18, GABPB2, GON4L, H4C8, HAT1, HOMEZ, KLF10, KLF12, KLF5, LIMD1, MAML2, MDM4, MIER3, NAA15, NCOA2, NFAT5, NFATC3, NFKB1, NR2C2, OTULIN, PCGF5, PDZD2, PHC3, POLA1, POLR3C, PPM1D, PROX1, PWP1, RARB, RBAK, RBBP8, RFX3, RIPK1, SCAF8, SPP1, TADA1, TARBP1, TASOR, TCF12, TET2, TNFAIP3, TP53BP1, TRAF6, TRIM22, TRIM5, UBE2V1, UTP4, ZBED6, ZBTB33, ZFP36, ZFP82, ZFX, ZH…	[ACVR2B, ADCY1, ADNP, AHI1, AIM2, AKAP17A, AKIRIN1, ALK, ANKRD49, ARID4B, ASF1A, ASH1L, ASXL2, ATAD2, ATAD2B, ATF1, ATF2, ATM, ATMIN, BACH1, BAZ1B, BAZ2B, BCL7A, BCLAF1, BCOR, BEND3, BEND6, BLM, BMPR1B, BPTF, BRCA2, BRD2, BRMS1L, BRWD1, C1D, CAMK4, CASP8AP2, CBFB, CCNC, CCNT2, CDC73, CDCA7, CDK1, CDK14, CDK17, CDK8, CDKN2AIP, CEBPG, CEBPZ, CHORDC1, CIPC, CNOT6, COPS2, CREB1, CREBZF, CTBP2, DACH1,…
GO:0006351	transcription, DNA-templated	GO_BiologicalProcess-EBI-UniProt-GOA-ACAP-ARAP_13.05.2021_00h00	4.29001e-22	4.92904e-24	[5, 6, 7, 8, 9]	Group4	19.6991	563	14.6712	85.3288	21.0911	78.9089	[ACVR2B, ADCY1, ADNP, AFF4, AHI1, AIM2, AKAP17A, AKIRIN1, ALK, ANKRD49, ARID4B, ASF1A, ASH1L, ASXL2, ATAD2, ATAD2B, ATF1, ATF2, ATM, ATMIN, BACH1, BACH2, BAZ1B, BAZ2B, BCL7A, BCLAF1, BCOR, BDP1, BEND3, BEND6, BLM, BMPR1B, BPTF, BRCA2, BRD2, BRMS1L, BRWD1, BRWD3, BTAF1, C1D, CAMK4, CASP8AP2, CAV1, CBFB, CCNC, CCNT2, CDC73, CDCA7, CDK1, CDK14, CDK17, CDK18, CDK8, CDKN2AIP, CEBPG, CEBPZ, CHORDC1, CI…	[AFF4, BACH2, BRWD3, BTAF1, CAV1, CDC73, CDK18, GABPB2, GON4L, H4C8, HAT1, HOMEZ, KLF10, KLF12, KLF5, LIMD1, MAML2, MDM4, MIER3, NAA15, NCBP1, NCOA2, NFAT5, NFATC3, NFKB1, NR2C2, OTULIN, PCGF5, PDE10A, PDZD2, PHC3, POLA1, POLR3B, POLR3C, PPM1D, PROX1, PWP1, RARB, RBAK, RBBP8, RFX3, RIPK1, SCAF8, SPP1, TADA1, TARBP1, TASOR, TCF12, TET2, TNFAIP3, TP53BP1, TRAF6, TRIM22, TRIM5, UBE2V1, UTP4, ZBED6, …	[ACVR2B, ADCY1, ADNP, AHI1, AIM2, AKAP17A, AKIRIN1, ALK, ANKRD49, ARID4B, ASF1A, ASH1L, ASXL2, ATAD2, ATAD2B, ATF1, ATF2, ATM, ATMIN, BACH1, BAZ1B, BAZ2B, BCL7A, BCLAF1, BCOR, BDP1, BEND3, BEND6, BLM, BMPR1B, BPTF, BRCA2, BRD2, BRMS1L, BRWD1, C1D, CAMK4, CASP8AP2, CBFB, CCNC, CCNT2, CDC73, CDCA7, CDK1, CDK14, CDK17, CDK8, CDKN2AIP, CEBPG, CEBPZ, CHORDC1, CIPC, CNOT6, COPS2, CRCP, CREB1, CREBZF, C…
GO:0097659	nucleic acid-templated transcription	GO_BiologicalProcess-EBI-UniProt-GOA-ACAP-ARAP_13.05.2021_00h00	4.03402e-22	4.92904e-24	[6, 7, 8]	Group4	19.6922	563	14.6712	85.3288	21.0911	78.9089	[ACVR2B, ADCY1, ADNP, AFF4, AHI1, AIM2, AKAP17A, AKIRIN1, ALK, ANKRD49, ARID4B, ASF1A, ASH1L, ASXL2, ATAD2, ATAD2B, ATF1, ATF2, ATM, ATMIN, BACH1, BACH2, BAZ1B, BAZ2B, BCL7A, BCLAF1, BCOR, BDP1, BEND3, BEND6, BLM, BMPR1B, BPTF, BRCA2, BRD2, BRMS1L, BRWD1, BRWD3, BTAF1, C1D, CAMK4, CASP8AP2, CAV1, CBFB, CCNC, CCNT2, CDC73, CDCA7, CDK1, CDK14, CDK17, CDK18, CDK8, CDKN2AIP, CEBPG, CEBPZ, CHORDC1, CI…	[AFF4, BACH2, BRWD3, BTAF1, CAV1, CDC73, CDK18, GABPB2, GON4L, H4C8, HAT1, HOMEZ, KLF10, KLF12, KLF5, LIMD1, MAML2, MDM4, MIER3, NAA15, NCBP1, NCOA2, NFAT5, NFATC3, NFKB1, NR2C2, OTULIN, PCGF5, PDE10A, PDZD2, PHC3, POLA1, POLR3B, POLR3C, PPM1D, PROX1, PWP1, RARB, RBAK, RBBP8, RFX3, RIPK1, SCAF8, SPP1, TADA1, TARBP1, TASOR, TCF12, TET2, TNFAIP3, TP53BP1, TRAF6, TRIM22, TRIM5, UBE2V1, UTP4, ZBED6, …	[ACVR2B, ADCY1, ADNP, AHI1, AIM2, AKAP17A, AKIRIN1, ALK, ANKRD49, ARID4B, ASF1A, ASH1L, ASXL2, ATAD2, ATAD2B, ATF1, ATF2, ATM, ATMIN, BACH1, BAZ1B, BAZ2B, BCL7A, BCLAF1, BCOR, BDP1, BEND3, BEND6, BLM, BMPR1B, BPTF, BRCA2, BRD2, BRMS1L, BRWD1, C1D, CAMK4, CASP8AP2, CBFB, CCNC, CCNT2, CDC73, CDCA7, CDK1, CDK14, CDK17, CDK8, CDKN2AIP, CEBPG, CEBPZ, CHORDC1, CIPC, CNOT6, COPS2, CRCP, CREB1, CREBZF, C…
GO:0006355	regulation of transcription, DNA-templated	GO_BiologicalProcess-EBI-UniProt-GOA-ACAP-ARAP_13.05.2021_00h00	3.98504e-22	4.92904e-24	[5, 6, 7, 8, 9, 10]	Group4	19.9332	537	14.6643	85.3357	21.082	78.918	[ACVR2B, ADCY1, ADNP, AHI1, AIM2, AKAP17A, AKIRIN1, ALK, ANKRD49, ARID4B, ASF1A, ASH1L, ASXL2, ATAD2, ATAD2B, ATF1, ATF2, ATM, ATMIN, BACH1, BACH2, BAZ1B, BAZ2B, BCL7A, BCLAF1, BCOR, BEND3, BEND6, BLM, BMPR1B, BPTF, BRCA2, BRD2, BRMS1L, BRWD1, BRWD3, BTAF1, C1D, CAMK4, CASP8AP2, CAV1, CBFB, CCNC, CCNT2, CDC73, CDCA7, CDK1, CDK14, CDK17, CDK18, CDK8, CDKN2AIP, CEBPG, CEBPZ, CHORDC1, CIPC, CNOT6, C…	[BACH2, BRWD3, BTAF1, CAV1, CDC73, CDK18, GABPB2, GON4L, H4C8, HAT1, HOMEZ, KLF10, KLF12, KLF5, LIMD1, MAML2, MDM4, MIER3, NAA15, NCOA2, NFAT5, NFATC3, NFKB1, NR2C2, OTULIN, PCGF5, PDZD2, PHC3, POLA1, POLR3C, PPM1D, PROX1, PWP1, RARB, RBAK, RBBP8, RFX3, RIPK1, SCAF8, SPP1, TADA1, TARBP1, TASOR, TCF12, TET2, TNFAIP3, TP53BP1, TRAF6, TRIM22, TRIM5, UBE2V1, UTP4, ZBED6, ZBTB33, ZFP36, ZFP82, ZFX, ZH…	[ACVR2B, ADCY1, ADNP, AHI1, AIM2, AKAP17A, AKIRIN1, ALK, ANKRD49, ARID4B, ASF1A, ASH1L, ASXL2, ATAD2, ATAD2B, ATF1, ATF2, ATM, ATMIN, BACH1, BAZ1B, BAZ2B, BCL7A, BCLAF1, BCOR, BEND3, BEND6, BLM, BMPR1B, BPTF, BRCA2, BRD2, BRMS1L, BRWD1, C1D, CAMK4, CASP8AP2, CBFB, CCNC, CCNT2, CDC73, CDCA7, CDK1, CDK14, CDK17, CDK8, CDKN2AIP, CEBPG, CEBPZ, CHORDC1, CIPC, CNOT6, COPS2, CREB1, CREBZF, CTBP2, DACH1,…
GO:1903506	regulation of nucleic acid-templated transcription	GO_BiologicalProcess-EBI-UniProt-GOA-ACAP-ARAP_13.05.2021_00h00	3.50495e-22	4.92904e-24	[6, 7, 8, 9]	Group4	19.9258	537	14.6643	85.3357	21.082	78.918	[ACVR2B, ADCY1, ADNP, AHI1, AIM2, AKAP17A, AKIRIN1, ALK, ANKRD49, ARID4B, ASF1A, ASH1L, ASXL2, ATAD2, ATAD2B, ATF1, ATF2, ATM, ATMIN, BACH1, BACH2, BAZ1B, BAZ2B, BCL7A, BCLAF1, BCOR, BEND3, BEND6, BLM, BMPR1B, BPTF, BRCA2, BRD2, BRMS1L, BRWD1, BRWD3, BTAF1, C1D, CAMK4, CASP8AP2, CAV1, CBFB, CCNC, CCNT2, CDC73, CDCA7, CDK1, CDK14, CDK17, CDK18, CDK8, CDKN2AIP, CEBPG, CEBPZ, CHORDC1, CIPC, CNOT6, C…	[BACH2, BRWD3, BTAF1, CAV1, CDC73, CDK18, GABPB2, GON4L, H4C8, HAT1, HOMEZ, KLF10, KLF12, KLF5, LIMD1, MAML2, MDM4, MIER3, NAA15, NCOA2, NFAT5, NFATC3, NFKB1, NR2C2, OTULIN, PCGF5, PDZD2, PHC3, POLA1, POLR3C, PPM1D, PROX1, PWP1, RARB, RBAK, RBBP8, RFX3, RIPK1, SCAF8, SPP1, TADA1, TARBP1, TASOR, TCF12, TET2, TNFAIP3, TP53BP1, TRAF6, TRIM22, TRIM5, UBE2V1, UTP4, ZBED6, ZBTB33, ZFP36, ZFP82, ZFX, ZH…	[ACVR2B, ADCY1, ADNP, AHI1, AIM2, AKAP17A, AKIRIN1, ALK, ANKRD49, ARID4B, ASF1A, ASH1L, ASXL2, ATAD2, ATAD2B, ATF1, ATF2, ATM, ATMIN, BACH1, BAZ1B, BAZ2B, BCL7A, BCLAF1, BCOR, BEND3, BEND6, BLM, BMPR1B, BPTF, BRCA2, BRD2, BRMS1L, BRWD1, C1D, CAMK4, CASP8AP2, CBFB, CCNC, CCNT2, CDC73, CDCA7, CDK1, CDK14, CDK17, CDK8, CDKN2AIP, CEBPG, CEBPZ, CHORDC1, CIPC, CNOT6, COPS2, CREB1, CREBZF, CTBP2, DACH1,…
GO:0006366	transcription by RNA polymerase II	GO_BiologicalProcess-EBI-UniProt-GOA-ACAP-ARAP_13.05.2021_00h00	3.8833e-22	4.92904e-24	[6, 7, 8, 9, 10]	Group4	20.9662	447	14.1949	85.8051	20.4564	79.5436	[ACVR2B, ADNP, AFF4, AHI1, AKIRIN1, ARID4B, ASH1L, ASXL2, ATAD2, ATAD2B, ATF1, ATF2, ATM, ATMIN, BACH1, BACH2, BAZ1B, BAZ2B, BCLAF1, BCOR, BEND3, BMPR1B, BPTF, BRD2, BRMS1L, BRWD1, BRWD3, CAV1, CBFB, CCNC, CCNT2, CDC73, CDK1, CDK8, CDKN2AIP, CEBPG, CEBPZ, COPS2, CREB1, CREBZF, CSTF2T, CTBP2, DACH1, DBX2, DEK, DICER1, DLG1, DMRTA2, DNMT3B, DR1, E2F3, E2F5, E2F6, E2F8, EAF1, EBF2, EFCAB7, EGLN1, EL…	[AFF4, BACH2, BRWD3, CAV1, CDC73, GABPB2, HOMEZ, KLF10, KLF12, KLF5, LIMD1, MAML2, MDM4, MIER3, NCBP1, NCOA2, NFAT5, NFATC3, NFKB1, NR2C2, PCGF5, PDZD2, PPM1D, PROX1, RARB, RBAK, RBBP8, RFX3, RIPK1, SCAF8, TADA1, TARBP1, TCF12, TET2, TP53BP1, TRAF6, ZBED6, ZBTB33, ZFP36, ZFP82, ZFX, ZHX1, ZKSCAN8, ZNF112, ZNF143, ZNF19, ZNF230, ZNF235, ZNF280C, ZNF280D, ZNF460, ZNF501, ZNF514, ZNF518A, ZNF549, ZN…	[ACVR2B, ADNP, AHI1, AKIRIN1, ARID4B, ASH1L, ASXL2, ATAD2, ATAD2B, ATF1, ATF2, ATM, ATMIN, BACH1, BAZ1B, BAZ2B, BCLAF1, BCOR, BEND3, BMPR1B, BPTF, BRD2, BRMS1L, BRWD1, CBFB, CCNC, CCNT2, CDC73, CDK1, CDK8, CDKN2AIP, CEBPG, CEBPZ, COPS2, CREB1, CREBZF, CSTF2T, CTBP2, DACH1, DBX2, DEK, DICER1, DLG1, DMRTA2, DNMT3B, DR1, E2F3, E2F5, E2F6, E2F8, EAF1, EBF2, EFCAB7, EGLN1, ELF2, ENY2, ERCC6, ETV1, FAM…
GO:0006357	regulation of transcription by RNA polymerase II	GO_BiologicalProcess-EBI-UniProt-GOA-ACAP-ARAP_13.05.2021_00h00	1.98195e-21	4.92904e-24	[6, 7, 8, 9, 10, 11]	Group4	21.1211	422	14.5414	85.4586	20.9185	79.0815	[ACVR2B, ADNP, AHI1, AKIRIN1, ARID4B, ASH1L, ASXL2, ATAD2, ATAD2B, ATF1, ATF2, ATM, ATMIN, BACH1, BACH2, BAZ1B, BAZ2B, BCLAF1, BCOR, BEND3, BMPR1B, BPTF, BRD2, BRMS1L, BRWD1, BRWD3, CAV1, CBFB, CCNC, CCNT2, CDC73, CDK1, CDK8, CDKN2AIP, CEBPG, CEBPZ, COPS2, CREB1, CREBZF, CTBP2, DACH1, DBX2, DEK, DICER1, DLG1, DMRTA2, DNMT3B, DR1, E2F3, E2F5, E2F6, E2F8, EBF2, EFCAB7, EGLN1, ELF2, ENY2, ERCC6, ETV…	[BACH2, BRWD3, CAV1, CDC73, GABPB2, HOMEZ, KLF10, KLF12, KLF5, LIMD1, MAML2, MDM4, MIER3, NCOA2, NFAT5, NFATC3, NFKB1, NR2C2, PCGF5, PDZD2, PPM1D, PROX1, RARB, RBAK, RBBP8, RFX3, RIPK1, SCAF8, TADA1, TARBP1, TCF12, TET2, TP53BP1, TRAF6, ZBED6, ZBTB33, ZFP36, ZFP82, ZFX, ZHX1, ZKSCAN8, ZNF112, ZNF143, ZNF19, ZNF230, ZNF235, ZNF280C, ZNF280D, ZNF460, ZNF501, ZNF514, ZNF518A, ZNF549, ZNF570, ZNF605,…	[ACVR2B, ADNP, AHI1, AKIRIN1, ARID4B, ASH1L, ASXL2, ATAD2, ATAD2B, ATF1, ATF2, ATM, ATMIN, BACH1, BAZ1B, BAZ2B, BCLAF1, BCOR, BEND3, BMPR1B, BPTF, BRD2, BRMS1L, BRWD1, CBFB, CCNC, CCNT2, CDC73, CDK1, CDK8, CDKN2AIP, CEBPG, CEBPZ, COPS2, CREB1, CREBZF, CTBP2, DACH1, DBX2, DEK, DICER1, DLG1, DMRTA2, DNMT3B, DR1, E2F3, E2F5, E2F6, E2F8, EBF2, EFCAB7, EGLN1, ELF2, ENY2, ERCC6, ETV1, FAM220A, FGF13, F…
GO:0140110	transcription regulator activity	GO_BiologicalProcess-EBI-UniProt-GOA-ACAP-ARAP_13.05.2021_00h00	5.2808e-22	4.92904e-24	[6, 7, 8, 9, 10, 11]	Group4	22.0772	372	15.4822	84.5178	22.1649	77.8351	[ADCY1, ADNP, AIM2, AKIRIN1, ALK, ATF1, ATF2, ATMIN, BACH1, BACH2, BCLAF1, BCOR, BEND6, BRMS1L, BTAF1, C1D, CASP8AP2, CAV1, CBFB, CDKN2AIP, CEBPG, CEBPZ, CHORDC1, CNOT6, COPS2, CREB1, CREBZF, CTBP2, DACH1, DBX2, DMRTA2, DNMT3B, DYRK1A, E2F3, E2F5, E2F6, E2F8, EAF1, EBF2, EGLN1, EID2B, ELF2, ENY2, ERBIN, ETV1, FGF13, FOXN2, G3BP2, GABPA, GLI3, GON4L, GTF2IRD2, HCFC2, HDGFL3, HEY1, HIC2, HIPK2, HIV…	[BACH2, BTAF1, CAV1, GON4L, HOMEZ, KLF10, KLF12, KLF5, LIMD1, MAML2, MDM4, MIER3, NCOA2, NFAT5, NFATC3, NFKB1, NR2C2, OTULIN, PROX1, RARB, RBAK, RBBP8, RFX3, RIPK1, TADA1, TCF12, TNFAIP3, TP53BP1, TRAF6, TRIM22, TRIM5, UBE2V1, ZBED6, ZBTB33, ZFP82, ZHX1, ZKSCAN8, ZNF112, ZNF143, ZNF19, ZNF230, ZNF235, ZNF280C, ZNF280D, ZNF460, ZNF501, ZNF514, ZNF518A, ZNF549, ZNF570, ZNF605, ZNF610, ZNF660, ZNF70…	[ADCY1, ADNP, AIM2, AKIRIN1, ALK, ATF1, ATF2, ATMIN, BACH1, BCLAF1, BCOR, BEND6, BRMS1L, C1D, CASP8AP2, CBFB, CDKN2AIP, CEBPG, CEBPZ, CHORDC1, CNOT6, COPS2, CREB1, CREBZF, CTBP2, DACH1, DBX2, DMRTA2, DNMT3B, DYRK1A, E2F3, E2F5, E2F6, E2F8, EAF1, EBF2, EGLN1, EID2B, ELF2, ENY2, ERBIN, ETV1, FGF13, FOXN2, G3BP2, GABPA, GLI3, GTF2IRD2, HCFC2, HDGFL3, HEY1, HIC2, HIPK2, HIVEP2, HMGA2, HMGB2, HOXA5, I…
GO:0003700	DNA-binding transcription factor activity	GO_BiologicalProcess-EBI-UniProt-GOA-ACAP-ARAP_13.05.2021_00h00	3.75733e-22	4.92904e-24	[7, 8, 9, 10, 11, 12]	Group4	23.6659	306	16.358	83.642	23.3145	76.6855	[ADCY1, ADNP, AIM2, ALK, ATF1, ATF2, ATMIN, BACH1, BACH2, BRMS1L, CAV1, CDKN2AIP, CEBPG, CHORDC1, CREB1, CREBZF, DACH1, DBX2, DMRTA2, E2F3, E2F5, E2F6, E2F8, EBF2, EGLN1, ELF2, ERBIN, ETV1, FOXN2, G3BP2, GABPA, GLI3, GTF2IRD2, HEY1, HIC2, HIPK2, HIVEP2, HMGA2, HOMEZ, HOXA5, IKZF5, JAK2, KCNH8, KLF10, KLF12, KLF13, KLF5, KLRG1, KRAS, LRP6, MAP3K13, MAPK8, MDM4, MID2, MTF1, MYBL1, NEUROD1, NEUROD4,…	[BACH2, CAV1, HOMEZ, KLF10, KLF12, KLF5, MDM4, NFAT5, NFATC3, NFKB1, NR2C2, OTULIN, PROX1, RARB, RBAK, RFX3, RIPK1, TCF12, TNFAIP3, TP53BP1, TRAF6, TRIM22, TRIM5, UBE2V1, ZBED6, ZBTB33, ZFP82, ZHX1, ZKSCAN8, ZNF112, ZNF143, ZNF19, ZNF230, ZNF235, ZNF280C, ZNF280D, ZNF460, ZNF501, ZNF514, ZNF518A, ZNF549, ZNF570, ZNF605, ZNF610, ZNF660, ZNF701, ZNF708, ZNF737, ZNF845, ZNF876P, ZNF91, ZNF93, ZSCAN9]	[ADCY1, ADNP, AIM2, ALK, ATF1, ATF2, ATMIN, BACH1, BRMS1L, CDKN2AIP, CEBPG, CHORDC1, CREB1, CREBZF, DACH1, DBX2, DMRTA2, E2F3, E2F5, E2F6, E2F8, EBF2, EGLN1, ELF2, ERBIN, ETV1, FOXN2, G3BP2, GABPA, GLI3, GTF2IRD2, HEY1, HIC2, HIPK2, HIVEP2, HMGA2, HOXA5, IKZF5, JAK2, KCNH8, KLF13, KLF5, KLRG1, KRAS, LRP6, MAP3K13, MAPK8, MID2, MTF1, MYBL1, NEUROD1, NEUROD4, NFYB, NR1D2, NR2C2, NR6A1, ONECUT1, OTU…
