# Supplementary material for: Translatome analysis of tuberous sclerosis complex 1 patient-derived neural progenitor cells reveals rapamycin-dependent and independent alterations
Source: Mol Autism. 2023 Oct 25;14:39. doi: 10.1186/s13229-023-00572-3 (PMC10601155; doi:10.1186/s13229-023-00572-3)
Supplement: Supplementary file 6 — Additional file 6. Differentially translated genes in TSC1−/− as compared to TSC1+/+ NPCs that are insensitive or sensitive to rapamycin treatment. [file 13229_2023_572_MOESM6_ESM.xlsx]

## Sheet: Rap-Insensitive Up
Transcripts with activated translation in TSC1-/- vs TSC1+/+ that are not reversed by rapamycin
RNASeq	Nanostring
LOC254896	EMC9
FAM46B	TAGLN2
COL5A3	ATP5D
EFNA1	CDK5
NPPB	STX1A
GIPR	CLTB
KIF1A	FOXN-AS1
HSPB8	CEND
TMEM221	NTNG1
CACNA2D1	CACNA2D1
IFI30	HSD3B7
RYR1	TPM2
VPREB3	ALDOA
CNN1	UCHL1
TCIRG1
IL21R
USH1G
CPNE9
SELM
DDB2
CAPN3
SLC2A6
VTN
ITPRIPL2
CD70
SNHG18
BAIAP3
PIFO
AP5B1
CPT1C
SPATC1L
PLIN3
HID1
ACP5
ABCA7
PLTP
HES2
PLEKHG6
TRAF1
PMEL
CACNG6
PBXIP1
WDR66
FAAH
SEPT4
TMEM63C
EPHA2
PLEKHG3
RGS6
SECTM1
SERPINB6
MROH1
RAMP1
MICAL1
SNPH
FHOD1
ADRA1B
TUBA1C
LRRC24
PLXNB3
SHC2
CYP27A1
UNC13D
GRIN3B
ARHGEF4
OLFML3
SREBF1
JAG2
PADI2
TPBGL
CPXM1
KRT80
C2CD4C
TAGLN
ITGA7
MYL4
NLRX1
LAMA5
P3H3
PISD
PTPN5
GRASP
SLC17A7
A1BG-AS1
SLC9A5
TUBB4A
COMT
EPHB3
SULT1A1
CCDC134
SCRN2
GAL3ST3
FAM131C
DBNDD1
TPM2
SNORA45B
INF2
PIGL
HSD3B7
LAMB2
ATP6V0E1
CTSA
NPW
TMEM161A
VASN
PTPRU
CALR
LMF2
LOC645166
MTMR9LP
GLMP
USHBP1
SEPT5-GP1BB
ZBTB42
NEURL1
THBS3
SLC4A2
SYT5
PYROXD2
ARHGEF1
PVT1
NMB
ERCC2
PLOD3
ARHGDIG
SERPINA5
CX3CL1
LY6E
EHBP1L1
CORO7
CES4A
TVP23A
LSR
P2RX6
FCHSD1
C14orf169
FMNL1
TH
NXPH3
BCYRN1
EBP
NADSYN1
GRIN2C
AGPAT2
ABCB8
ANKRD34A
SLC25A35
OPRL1
P4HTM
CAMTA2
VLDLR-AS1
HSPG2
PCSK6
TXNRD2
APBB3
SSUH2
TGM4
RIN1
ADAM11
ERP29
CORO1B
SLC6A12
SPATA2L
CLCN7
VIPR1
HYI
ZSWIM8
TLN1
FTH1
DAGLB
MVD
SLC26A11
MOGS
DENND3
FLCN
IRF9
UNC5B-AS1
ALDOA
SLC27A1
CHCHD10
ZFP36
CDH15
SLC12A4
PCSK2
ESYT1
TRIM3
PNKP
TMEM132A
TMEM255B
TMEM121
TREX1
SMIM3
TRH
ASS1
AIM1L
SYNE3
CTSD
SIPA1
LCAT
SH2D3C
IFI27L1
DOCK6
CBX7
C7orf61
LINC01134
TAGLN2
TMEM109
RINL
LINC00152
BMP8A
SORCS2
SYCE1L
CIART
MAP3K6
ADAMTS15
KIFC2
LGALS3BP
ACBD4
CCDC153
PPIB
TPCN2
COL18A1
ZDHHC12
P3H1
FAM195A
ARFGAP1
APOBEC3D
MGST3
RASIP1
ADPRHL1
MYOM2
TUBA1A
MFSD5
IRAK1
FAM19A5
HYOU1
ANXA11
PLXNA3
GS1-259H13.2
C1orf56
POR
POFUT2
TRIM62
SLC25A45
EMC10
WBSCR27
FNDC4
UBB
REM2
CKLF
RUSC1-AS1
PCDHGC5
SSR4
GBAP1
TP53TG1
TMIGD2
LRPAP1
CD151
SNCB
ABCA2
CLCN2
EXOC3L1
PLEKHG5
GMPPB
CHST7
MCOLN1
ORMDL2
ATP6V0B
CACNB1
ILVBL
NINJ1
C1QTNF2
SCAMP3
PLA2G3
ACY1
GALE
CCDC151
IFI35
SRPX2
NDUFA9
SMPD2
RAC3
EHD1
COX7A2
SNAI3
NOTUM
SERPINA1
SLC38A10
NAT14
ST6GALNAC6
AQP3
TUBB2A
BCAP31
C4orf48
SLC19A1
IGFBP2
TPT1-AS1
LHX3
CRYBB1
VAMP8
GYPC
N4BP3
CRACR2B
TMEM37
MIEN1
HM13
SDF2
LOC100128239
IL27RA
HLA-L
DDX11L1
MMP25-AS1
SYTL1
TWF2
ACOX3
DAD1
ZNF703
CDKN2A
PIEZO1
IGSF9B
HK1
CSF1
LMAN2
CD247
SFXN3
MED15
PPP1R13L
DTX1
UCHL1
TBL2
RHBDF1
IL11RA
IRF3
SMIM12
CCDC88B
TMEM163
MIR1204
SLC3A2
LINC01573
WDR45
CLSTN3
FOXN3-AS1
A1BG
UQCC3
KIF19
TMEM134
PPAP2C
ASL
ELF4
TBC1D10A
BRI3
TRNP1
ICOSLG
GANAB
AGT
SLC45A1
LRCH4
C17orf59
PRADC1
PIM1
TMEM52
LPCAT3
B3GALT4
PDLIM1
MRPL28
PLEKHG4B
TNNC1
JOSD2
CEND1
GPX1
G6PD
TRIM21
NFKB2
SERTAD3
ANKRD53
SPSB2
SELO
ADGRE5
PLXND1
SMC5-AS1
LETMD1
BSG
C19orf24
DTX2
SNORA64
CSPG4
SLC25A20
NACAD
ATP8B3
TMEM63A
CLTB
NAT16
OSBPL5
NAB2
SERTAD1
TMEM256
SH3BGRL3
PIGO
PPP1R1A
ANKRD9
TRPV4
ELMO3
PEX6
LRSAM1
DHDH
ISG20
C16orf58
HSD17B8
SLC25A18
HSD11B1L
FAM21EP
CHCHD5
GALNS
NTMT1
MTFP1
ATP6V0D1
C19orf70
TRAF4
LPIN3
CRABP1
CCDC106
ANG
JDP2
ASB2
S100A13
PPT2
CBFA2T3
SIN3B
ANKRD13D
DGCR6
WDR1
SLC8B1
MXRA7
SQSTM1
MYO1F
NYAP1
CTNS
RGS14
RBP1
KCNH3
IDUA
NLRC5
DGKQ
ATHL1
TMEM147
CST3
SMAGP
CDK5R2
SLC51B
SNX32
DPAGT1
MUC1
TMEM219
GRAMD1A
UQCRQ
TMEM191A
DNASE1L2
AMDHD2
CCR7
NME4
HLA-H
VSTM2L
RGR
SH3BP1
PYGM
CUL7
COL9A2
PARP12
TMSB10
STIM1
EMC9
IGSF1
NUDT14
NUP210
LZTR1
LAMP5
PIK3CD-AS2
RANGAP1
TPCN1
UQCR11
TYK2
SEPW1
LIN7B
SOCS1
ISYNA1
FBLN7
CC2D1A
SPAG8
VKORC1
LOXL4
PCSK1N
GTPBP2
FAM50A
LOXL2
ISG15
SIRT7
PDGFRB
SDF2L1
FLII
PRR29
CCBL1
SLC27A5
ZNF747
SNHG9
PYGB
METRNL
LOC101927497
NTRK1
GAL3ST4
F10
GPR37L1
HDAC10
CLDN5
TMEM130
TMEM208
STUB1
TPST2
ATOX1
PDLIM7
NDUFAF3
LOC728730
TMEM54
WNK4
P2RX3
ADAMTS14
CUTA
FGF3
OGDHL
ATPAF2
PUSL1
ANXA6
MFSD9
DPM3
SPHK2
PPM1M
CDK5
FAM96B
TMEM92
LINC01006
PPP1R14B
B3GNTL1
NTN5
DQX1
COX4I1
TANGO2
FAM179A
PHKG2
PQLC1
SURF1
HTT
C2orf68
MLPH
IFI27
NPR2
CELP
PSMG3
MDGA1
IER2
RTKN
NDUFS7
EIF4EBP1
HES4
MSRB2
CLCF1
CCDC114
WNT2B
CCDC107
SLC25A26
GUSB
KRTCAP2
CERS1
MYL6
C2CD2L
ME3
BIN1
MFSD2A
UNC5A
LOC153684
SEMA4G
MAP3K14
VGF
F2
PTPMT1
MYO9B
TUFM
MYADM
DLSTP1
PXN
EPHX1
SMCO4
GAD2
LRRC8E
TMEM138
RPRM
NOP10
SLC2A11
PSMB10
PMPCA
WTIP
RPS6KA1
RASA4CP
KIF17
NDUFS8
RTN2
RNFT2
TUBG1
LINC00116
TMEM14C
C2
EPS8L2
PGAM1
NENF
CLPB
SERF2
SDC3
FAM65A
ROMO1
NQO1
TMEM179B
GNL1
NMRK2
C14orf80
PKD1
MINK1
MRPL41
AGPAT1
CD81-AS1
CDC42EP2
HES7
ORAI3
TRIP10
RHOG
SPEG
ROR2
PIGU
SSC5D
SLC14A2
SCO2
B3GNT8
GPX4
PITPNM2
SESN2
ABHD8
FZR1
ATP6V1F
SKIV2L
CFP
TAPBP
SAT2
TUBG2
DHDDS
F8A1
SDHA
PTPRCAP
CPA2
P2RY6
VPS16
PRRT3
RPRML
UROD
RNU86
TMEM214
ICAM3
FAM173A
DUS2
CARD10
GLB1L
GTF3C1
SMPD1
C11orf96
RNA45S5
RNASET2
IER3
MRPS12
METRN
CIAO1
NBEAL2
COX5B
SNORA10
ALG1
PPP1R12C
ANKRD39
OAZ1
TPI1P3
AP5Z1
IDH1-AS1
LOC440300
FBLIM1
DHPS
GSTO1
NR1D1
COX8A
THEMIS2
LAMTOR1
NDUFA3
CD82
ACTG2
TMEM189
SPINT1
LAMTOR4
RPS10
SLC13A3
AP2S1
NUTM2F
YIPF1
LOC101926935
TBL3
SLC16A13
MRPL55
CCDC146
LPP-AS2
ZFAND2B
PNMA6A
LOC103908605
STK10
PHLDA3
TMEM160
PFKP
FAM212A
RPS2P32
MGC72080
EDN2
GET4
SLC22A31
CALCOCO1
NEDD8
DCST2
TGM1
KIAA1614
CYGB
DUSP26
BEST4
CCR10
FAM132A
CSRNP1
LYPD3
BAD
HIPK4
INTS1
PSENEN
GNG3
TBC1D2
MAL
COX14
HIST1H2BJ
LRP5L
LLGL2
CRIP2
PLEKHJ1
NOS3
RANGRF
ARHGEF17
DAGLA
CD68
RLTPR
STX1A
COA1
MAP3K12
TMPRSS9
RPPH1
FOXL2
MRPS14
PTPRN
UQCRFS1
LDB3
C9orf171
HCN3
ZNF692
NFATC1
FAM160B2
GUK1
CCDC167
KIAA1161
IL17RE

## Sheet: Rap-Insensitive Down
Transcripts with suppressed translation in TSC1-/- vs TSC1+/+ that iare not reversed by rapamycin
RNA-seq	Nanostring
ALK	ADNP
LPPR5	RAB10
ANOS1	FAM49A
PRKG1	NAA15
WDR35	LMO7
ZNF610	DYRK1A
BMPR1B	GNAO1
ZNF502	VBP1
DBX2	AUTS2
FPGT	NIPBL
MAPK4	VEZF1
FGD4	ABCB1
PVRL3	TRIM23
LOC339260	TRIM2
PAK7	HBS1L
ZFP69	TWF1
EPHA3	PCDH19
SF3B6	CRBN
LOC440173	TCF7L2
ZADH2	PTPRZ1
ZNF850	PRKAR2B
ATAD2B	EDIL3
GKAP1
TBC1D4
MTUS1
NEUROD1
RAB30
ZBED8
MIR325HG
NFYB
PRKX
ZNF639
YEATS4
WRN
ZNF569
PRKAR2B
DYDC2
NEXN
CDKN2AIP
ANP32E
PCDH19
LZTFL1
STK26
LRRCC1
MEAF6
HTATSF1
ZFP30
PTPRD-AS1
KIAA0825
ZNF566
TTC32
SETD6
KIF21A
DFNB59
HMGB2
AKAP7
MBIP
ISOC1
KCTD3
SGMS1-AS1
C3orf70
DMD
RNF138
ZNF844
GPR27
SMC6
CFAP69
NBN
EID2B
KIAA1586
TMEM150C
KCNN2
SLC4A4
HERC5
WNK3
DCUN1D4
ZNF441
NADK2
MTERF2
DMRTA2
ZNF345
ZNF92
THSD7A
METTL25
SLC7A2
NRXN1
PLCH1
CTTNBP2
RHOBTB3
ITGA2
ZNF678
TRIM2
MYO1D
DEPTOR
FAM151B
ZC3H15
KBTBD7
BCL7A
RFPL1S
MIER3
MIS18BP1
ZBED5
ELF2
TMOD2
PIH1D2
USP46-AS1
ZBTB24
PDE10A
AMMECR1
GIN1
DLEU7
KIAA1143
ZFP37
HIPK2
MTTP
LIN28B
SOCS6
TTK
SLC27A2
SFMBT2
ARL14EP
ZNF614
PPIL4
TCTEX1D2
GLCCI1
TFAM
ZNF302
ZNF268
ADNP
HOXA5
ZMAT1
PHF6
HMGN5
MIPOL1
GOPC
RNF2
ZNF260
EML5
SPATA7
ZNF718
YAP1
ANKRD20A12P
LOC105274304
INIP
PPWD1
ATG14
KIF18A
SHROOM4
ATPAF1
ZNF740
REC8
KBTBD6
ZNF585B
RAD51AP1
ITGB3BP
TIGD7
CASQ2
ZEB1
LOC101928370
RAB10
DEPDC4
TSHZ1
GNAL
RHOBTB1
SLC1A2
ATP6AP1L
TNFAIP8
SLITRK1
PRPF4B
SNRPD1
NKAPP1
FAM199X
CREB1
MRS2
DHX40
ZNF491
SIX4
BLM
RNF44
CCDC138
CRCP
LGR4
ZNF140
CXXC4
KLF13
AHI1
ZNF26
SUV39H2
NR1D2
ARMC4
SLC9B2
RMST
CARD8-AS1
USP37
SLF1
CASC15
ZNF597
SUMO2
ZNF273
THAP9
MARK1
GLMN
ZC2HC1A
SRFBP1
CLK4
FBXL17
FAM92A1
JADE3
MIB1
CNRIP1
DNAJB4
RFXAP
SH3BGRL
ADAM22
USP44
DEPDC7
ST6GALNAC3
ARRDC3
PCDH9
TRMT13
LATS1
ZFPM2
TRIM71
PAIP2B
ADCY1
ARGLU1
ZNF510
ZNF286A
CEP63
MTHFD2L
RICTOR
FAM122C
SNRPE
GRIP1
IQCB1
CRBN
IPO7
FREM1
ZSCAN31
HMGA2
CDC14A
ACP1
CDK1
STXBP5L
TTC33
BEND7
BORA
FCHSD2
BACH1
PHACTR2
LOC389895
AUTS2
CDC27
NUDT4
FAM72C
RBM11
AASDHPPT
ZNF711
SPEF2
DDX60
H3F3AP4
STAG2
CAMK4
CEP44
DCUN1D1
MYBPC1
WASL
ZNF682
PPP4R3B
MPHOSPH10
POLI
HMGN2
BHLHB9
CBR4
SDCBP2-AS1
DGKI
CCDC14
LINC00909
VBP1
LONRF2
SPATA13
PPIL1
DOPEY1
LOC100506548
CCDC113
PITPNC1
ERH
POU2F1
CDO1
XRCC6BP1
CBX3P2
SPOP
ZBTB21
DCAF16
DUSP19
SPRY2
TBC1D14
WAC-AS1
KCNH7
THUMPD2
LENG8-AS1
AIM2
UNC13A
G2E3
ITGB1BP1
WDR89
CCDC112
BTBD3
STAMBPL1
USP27X
CHODL
GPATCH2
OXR1
PCDHGA10
ZNF770
PWWP2A
FAT4
ZNHIT6
SHPRH
ZBTB10
RAP2B
RBBP8
FAM169A
KCNIP1
ENTPD1-AS1
TRMT10A
HIPK1
LOC100506730
UBL3
FAM133B
ZNF624
TCAIM
MBTD1
CHDH
RAI2
GSTCD
KRAS
ZNF772
F8
FRZB
PRIMA1
ORC3
GLYCTK-AS1
THCAT155
FBXO28
RAB8B
SPOPL
EDRF1
ZNF148
CHORDC1
CENPBD1
IFT81
SOCS2
FGFR1OP
LINC00938
ATM
NR6A1
ZBTB14
FAM126A
ZCCHC7
ANKRD49
ZNF195
ZFR
ZNF132
LOC100289495
ZNF10
SNRPF
RAD18
CCNC
E2F6
VTA1
MRPL42
CPB2-AS1
ARMC3
ZRANB3
ACSL4
LINC00937
NAA15
EIF4E3
PRMT3
GAB1
PYROXD1
RIOK2
KRBOX4
FANCF
ZNF197
PPP4R3A
FHOD3
CETN3
PHIP
GNPAT
FBXO30
NAA16
MIS18A
ZNF24
ZNF547
NPY1R
PARP11
C5
MAGI3
LDB2
C11orf74
COPS2
ABCB1
C8orf44
LYRM1
INTS4P2
CHD9
ZNF625
LRRC4
ZNF200
SNAPC5
BROX
RPRD1A
TRAF3IP2-AS1
PPIL6
SCML2
MORC3
USP13
PBRM1
ZNF12
ATP11C
GMFB
BAG4
PI4K2B
KDM6A
TPRKB
FAM49A
UBA2
GREM2
KMT2E
C3orf38
ZNF239
VAV3
EPHB1
TCERG1
LRRC40
SPRED1
NEUROD4
IFT57
IFT52
CENPQ
RBM39
KDM7A
GLT8D2
HECTD1
MED17
PURG
TCP10L
TUBE1
BBS5
CD101
IFT88
ZEB2
ZNF559
ZNF286B
PHAX
DENND5B
ADAT2
FMN2
BOC
CTBP2
ANP32B
NDUFAF6
KIAA0895
NUPL1
NUDT12
TRDMT1
TRMT10C
ST8SIA1
TBC1D15
TRAF3IP1
ZYG11B
ZCCHC10
C11orf57
PCM1
GTF2A1
RNPC3
PAIP2
RBM27
DUS4L
RPGR
EIF3E
RAB28
BICD1
PSMA3-AS1
CTGLF12P
CUL5
ZC3H8
TAF4
PGBD5
LNP1
ZC3H18
ERRFI1
COQ7
ZNF813
RCOR1
UBE2V2
CWC22
MCTS2P
SESTD1
ZNF232
ZNF426
ARHGAP11A
YWHAE
PARP8
EGLN1
QKI
XRN1
VEZF1
BCKDHB
DUSP12
PCMTD2
GTPBP10
HSPA14
BRCC3
CDC73
PPIP5K2
LUC7L3
OPRK1
PPP2R5E
ASXL2
DR1
SPAG6
TRIM67
SLC35E2
WDHD1
TADA1
RNF150
KIDINS220
SMYD2
KAT2B
HACE1
FUBP3
MOB1A
NBAS
ACRC
SREK1
PLCL2
LOC441204
AKR7L
YAF2
RSL24D1
ITGA6
PAN3
RNF144A-AS1
EXTL2
BAZ2B
LOC101927027
CDK17
RSRC1
APPL1
ZMYM2
UBE3A
ZNF420
DCTN4
ZNF776
USP38
SLC25A46
TBC1D12
SPIN4
SNX10
PRIMPOL
ZMIZ1
ABCA5
DKC1
ZNF669
HIST1H2BC
ST18
FAM175A
ABHD10
TAF1B
LEMD3
MAP9
FEM1B
IPMK
CCDC91
ZNF222
CDCA7
ENOX1
CDKL2
C7orf60
KLRG1
RARB
VPS50
DDX52
ZNF629
ZNF442
ZNF550
REV3L
DAB1
NAP1L5
ALG13
HECW1
UNC79
ZRSR2
FAM86C1
SRP72
MDFIC
PRSS35
PLAG1
EXOC5
FAM133A
DOCK11
ADRA2C
PDE4B
AUH
MTX2
GAS1
MPP7
C1orf115
CAPZA2
RCBTB1
CIPC
TRIM23
ATG12
CFAP97
CCDC34
ORC6
ADAMTS9
UBA5
CXorf56
TAF1A
ETV1
COX10-AS1
HBS1L
TIPIN
ZNF709
PCGF6
UBE2K
ZNF124
ZNF697
MAP2K4
CCDC181
TADA2A
E2F5
SMA5
TIGD2
SCAF8
ICE1
ZNF121
DENND6A
ZNRF2
IPO8
RASA2
FAM19A2
NDC80
PKIB
DNAJC6
FAM60A
RPL22
CKAP2L
ERCC8
CSTF2T
ECT2
SENP7
SLC25A51
MRPS31P5
FZD10
DYRK1A
TCEAL1
CEP350
MSL1
CEP128
ZEB1-AS1
PTENP1
FIGN
TBC1D32
LRCH2
NAV2
ZNF264
MPP5
RNF219
C2orf69
TOP2B
ZNF852
KRR1
RSPH3
TCF7L2
TAF5L
SORL1
HECA
C2orf47
ZNF804A
CUL4B
MEX3C
COX11
FNDC3A
ZNF480
BAHCC1
SMARCAD1
TRIM44
PURB
KLHDC2
TIGD4
MOB1B
SEC24B
FBXO34
PPP3CA
RPS6KB1
ZNF800
EFCAB10
MAATS1
HLTF
FOXN2
CRAMP1L
EBF2
MARCH7
SCAF11
ZRANB2
TPM3P9
ING1
FAM221A
LOC100506124
RAB8A
KIAA2018
DCAF12
RPP40
GTF2IRD2
KDM1B
LRRC57
TAF8
POLG2
WDR17
FAM210A
RFWD2
FGF13
DHFRL1
LRRC17
PTPRZ1
SREK1IP1
ZUFSP
C16orf46
C2orf49
UFC1
PCNP
TRUB1
LINC00667
TNPO1
BRD2
ZNF266
YWHAEP1
PRRG1
GPCPD1
ZNF292
GID8
ZNF564
POU2F2
ABCB10
KLHL3
RRS1
NCKAP1
IMMP2L
HK2
UGDH
SCP2
MPPED2
DCK
ZNF254
NCOA6
FTSJ2
RANBP6
METTL21A
TET1
PIAS2
ZBTB34
CLVS1
TCF3
NUF2
RBPJ
TAOK1
CCDC53
WDR43
PGBD2
ERBB2IP
LOC100131564
CASP6
NEMP2
MDH1B
PCDHB10
TBC1D3P1-DHX40P1
SMCHD1
TMEM70
C1D
DNAJC12
ACTR3B
CYB5R4
LOC101927768
FAM35DP
F3
SLC8A1
HEY1
LINC00893
U2SURP
MTBP
MTX3
PUS7L
ZBTB26
LOC100128398
LACTB2
ROCK2
PHC3
SNRNP48
LRRC37BP1
COL4A6
KLHL29
ERCC6
PCDHB12
STRN
LARP4B
AP3S1
MDM1
NCK2
ZNF674
ZNF189
ZNF529
C17orf75
ARL3
RTF1
YTHDF3
CCDC15
C12orf29
CPE
CMAS
STAU1
PTPN12
HIC2
CDKL5
GPATCH4
CARNMT1
REST
WDR82
FBXL3
KLF5
TXNDC9
GORASP2
ZNF8
HNRNPUL1
CAMSAP2
EAF1
CHRDL1
AZIN1
TCEB3-AS1
NDUFAF4
RAP2A
LMO7
C12orf66
SUSD5
C9orf85
PEX7
NPAT
OSGEPL1
ZMAT2
GOLGA1
CENPP
TUBGCP3
PTGES3
DBT
FBXO21
DDX25
ZNF214
MAN1A1
OSBPL1A
EFR3B
ERMP1
NR2F2-AS1
STX18
C12orf65
KCNK10
RBM3
LONRF1
ZNF407
DLEU1
HS3ST3A1
ASB3
NHLRC2
GCH1
FAM208A
HS2ST1
SOD2
BBIP1
TRMT61B
SMAD5
BAZ1B
ZNF460
SEH1L
TBL1XR1
PDPK1
TIFA
CTNND2
ENAH
MTR
PRIM2
GOLPH3L
WDR20
ZNF543
CAPN7
BEND3
FAM135A
OTX1
IDI1
METTL5
TKTL1
DICER1
NIFK-AS1
DYNC2H1
EPB41L5
TWF1
LRP11
NINL
ZNF749
RPL5
ZNF587B
MAMLD1
ARMC1
TRPC1
TTLL5
SFR1
C9orf156
EXOC6
SUCLG2
ZNF557
SKAP2
G3BP2
PAXBP1-AS1
RNF168
ASF1A
THAP9-AS1
FMR1
PRNCR1
ABCC4
SCLT1
MIER1
KANSL3
AKAP17A
TGDS
CCNT2-AS1
NUP37
HSH2D
PSMG2
CEBPZ
EIF4EBP2
ANKRD13C
ZBTB49
ASAH2B
MOXD1
CFAP36
PHF12
SKA1
LIN54
ZNF182
NIPBL
VSTM4
KDM2A
LINC01355
PTPRG
OTULIN
ZCCHC11
WDR92
ZNF367
DUT
GSKIP
FAM160B1
CGREF1
ZNF75D
ASH1L
FCHO2
PHF21A
SPATA6
ZNF17
TOB1-AS1
TCEA1
MYBL1
TANK
MTMR10
POLB
STXBP3
ARL15
L3MBTL3
ST6GALNAC5
FAM120A
FBXO11
LOC643072
TROVE2
MLLT3
PRPF40A
GPATCH1
FAM172A
COA6
RUNDC3B
ATAD5
METTL16
SCYL3
ATXN7L3B
CISD1
MTIF3
RGS20
SNX27
CPNE3
MTSS1
SPTY2D1
WAPL
CTDSPL2
RRAS2
ZNF680
BDP1
THAP1
UQCRB
PTPRN2
RGMB
C17orf80
LRRC6
TAF7
PEX1
VEGFC
METTL10
FAM13C
ZNF638
ZNF165
LRRC37A
ARHGAP42
FAM105A
MRPS18C
TRAF3
NUDCD1
USP24
GTPBP8
FAM69A
LSM12
PPP2R3A
DNMT3B
TATDN1
SPIDR
IGFBP5
HNRNPM
ERAP1
BEND6
GLI3
DLG1
GID4
FGD6
RFX7
DGKH
INTS8
ZNF256
ITSN2
IBTK
LOC729603
IGDCC4
GPR85
TMPRSS5
TAF1
AGAP9
MED6
OSBPL8
BPTF
DDAH1
DUSP11
TCTN2
KIF3A
SRP14-AS1
LRRIQ1
LDOC1L
PRKAB2
ANKRD27
ZNF18
GANC
ZNF250
EIF3J
COMMD10
THAP2
SOX5
TNRC6B
PCDHB16
ANK2
SLCO5A1
BOLA3-AS1
BCOR
BRWD1
ZBTB8A
PIP4K2B
PLAGL2
PPP1R2
RNF111
MICU3
GOLGA6L10
TULP4
KIAA1324L
ZNF799
MCEE
POLR3G
RNF165
COL4A5
ZFAND4
ALDH5A1
UBE2L3
EFCAB11
S1PR1
DSN1
SAP30
HNRNPAB
TTC8
C1orf109
MRPL32
PPIL3
TBCA
PPM1A
XRCC4
GTF3C6
MAP4K5
ZAK
MEX3B
AKIRIN1
STXBP4
DIMT1
EPT1
MID2
RNF4
LRRC1
GPATCH11
ISM1
NAV3
IGSF11
PDCD4
LIN7C
RRAGB
XPO4
ATAD2
STK4

## Sheet: Rap-Sensitive Up
Transcripts with activated translation in TSC1-/- vs TSC1+/+ that are reversed by rapamycin
RNA-Seq	Nanostring
MAP3K13	DYX1C1
PERP	B3GNT5
LOC400940	GPBP1
CCDC144NL-AS1	ING2
KIAA1456	PLAGL1
LINC00461	PIK3R1
USP49	PPP4R2
LINC00969	PTP4A2
KCNK2	MED13
GEN1	KIAA1524
TAF4B	HS6ST2
ATP8A1	CCNT2
DENND1B	THAP10
NHS	RFX3
RNASEH2B	FAM72B
DACH1	PKI55
NXT2	CNOT6
NAIP	ZDHHC17
DEK	ICK
HS6ST2	HOMER1
CLVS2	UBTD2
LOC102723769	PRDM5
BRINP1	PSD3
DMC1	SPAST
LPAR3	RASGEF1B
SOX2-OT	METAP1D
PYGO1	HIVEP2
FAM206A	EPM2AIP1
KBTBD8	MPP6
USP1	DDI2
CDK14	DMXL2
LIN9	LATS2
PAK3	ATP8A1
ZNF300	ZFX
PET117	ABCD3
ICK	ZNF43
FAM13B
ZNF75A
ZNF180
ZNF181
ANGEL2
LOC653653
RPS6KA5
MORF4L2-AS1
UBXN2A
GRIK3
RNF32
RMI1
GCSHP3
PDE3B
LRRC37A4P
EIF1AX
AP1S2
TSPAN13
MSL3
FSD1L
PDIK1L
CHML
ADAMTS20
CCT6B
ZNF19
CCNJ
C2CD5
GNG2
METAP1D
ZNF84
B3GNT5
LOC730101
ZNF184
MND1
KCNH8
GABPA
DNAH10
TRAM2-AS1
ING2
THAP10
ZZZ3
FSIP2
PRKD3
RAB39A
NEK7
CLK1
LRIF1
UBN2
MMS22L
UBXN2B
CCNT2
FRMPD2B
ING3
ZBTB33
ZNF594
ERCC6L2
NAB1
EFCAB7
ZNF493
SP3
PLK4
FAM76B
KIAA1958
ZNF501
GALNT13
CCDC176
MGAT4A
RAP2C
DYX1C1
DCLRE1A
DKFZP434I0714
DNAJC27
HMGN3
TLK1
UBP1
PAXBP1
DBF4
P2RY1
PLAGL1
ZFX
ERI2
GPR63
BCLAF1
NUDT15
LOC728752
TIA1
ZNF112
FBXO45
ZNF823
USP33
ZNF138
KRCC1
ZNF549
LOC100294145
ZMYND11
MAP3K15
MBOAT2
INO80D
PRKRIR
LATS2
CREBZF
NCOA2
ICE2
SATB2
ATF1
ZNF737
ZNF765
KC6
NUP62CL
ZNF551
ZNF283
RNF144A
FAM179B
SP4
HCFC2
E2F3
LOC654841
ZNF100
DEPDC1B
C7orf31
SKA2
TMEM27
TRMT1L
KLLN
ZMYM4
C21orf91
ZNF284
HDGFRP3
FAM107B
UBTD2
DTWD2
RASA1
EBLN3
POU4F1
PCDH11X
ANKRD36C
LOC100507053
SPIN3
ZNF658
ZNF644
YAE1D1
TET2
ZNF521
ROR1
ONECUT1
KIF26B
NEK4
HOMER1
CMPK2
PCMTD1
C1orf52
DCTN6
ZBTB41
RFX3
ZNF658B
ATF2
CDK8
ZNF567
PMAIP1
GABPB1-AS1
RCHY1
SMURF2
HAUS3
THAP5
USP25
PIK3R1
CCDC66
MED13
LOC100379224
EPHA7
BMS1P6
FAM72D
CEP57
DDX26B
POLE3
TMEM47
SOS1
NDUFA5
ZNF275
ZNF432
DDI2
SCN8A
RBBP9
FAM72B
PTPN4
SRP9
SLC44A5
RASGEF1B
DDIAS
ZNF660
OIP5
SOX21-AS1
RIF1
ZNF780B
ZNF146
ZNF518A
RC3H1
C14orf142
TGFB3
HIVEP2
LINC00324
CCDC58
ZNF808
ARID4B
SASS6
AP1AR
PTPN13
REV1
RAB33B
PNRC2
MPHOSPH6
PRKCQ
ZNF507
ZNF343
ZFP91
PACRGL
PTPRG-AS1
ATXN7
ZHX1
ABHD17B
ZNF664
ZNF326
SMIM15
PRDM5
FNIP2
ZNF329
NAPEPLD
ZNF440
CEBPG
C8orf37
SMIM13
ZNF620
RFC1
ZNF43
WDR5B
SUZ12
SENP6
C15orf65
TRIQK
BRCA2
BMS1P5
CDC37L1
MAP7
OTUD4
FAM204A
TMEM74
CENPE
ZNF782
ZNF470
CASP8AP2
PTP4A2
TMEM178B
TASP1
CHIC1
GPBP1
SPRED2
FAM220A
RCBTB2
PPP4R2
PIK3CA
CDC42SE2
AURKAPS1
ZNF816
GPR158
HECTD2
TMEM182
MEIG1
SPAST
HGFAC
AP4E1
SOBP
PSD3
EIF4G2
CENPK
C5orf24
LOC389831
ACVR2B
FAM72A
HAUS6
ZNF704
CCDC117
STOX1
NR2F1-AS1
HINT3
PAPOLG
MTF1
CCP110
RWDD4
C4orf46
ZNF724P
JAK2
ZFAND1
BTBD1
IMPACT
LYRM2
ARFIP1
GOLGA8B
TSTD2
SH3YL1
HS3ST3B1
KLRAP1
MAP4K3
ZNF675
ZSCAN12
HFM1
TSPAN12
NAA50
GNAQ
HAUS2
NETO2
KCTD21-AS1
LOC100130744
ATMIN
ZNF519
CBFB
ZGRF1
POLR3F
CEP19
GMCL1
ZNF565
ARL5B
SUMO1P3
QSER1
YPEL2
LOC100129917
ZNF334
CRYBG3
TMEM170B
ELAVL2
CEP295
PLEKHA3
ARL5A
ALKBH8
SUMO1
LOC374443
ARHGAP5
CEP192
GORAB
DMXL2
MAP3K1
NCBP2
ENY2
MAPK8
CSNK1G3
LOC100507006
KIAA1551
FBXO9
LINC01347
E2F8
ETAA1
TTC21B
CMTR2
WDR19
IFT80
SH3D19
PIP4K2A
ZNF141
TBPL1
BCL2L11
MPP6
GUSBP1
ZNF701
MED28
CNR1
TNKS
AGBL3
TEX9
AIDA
ZNF695
FAM35BP
ZNF252P
C18orf54
SH3RF1
PMS2CL
IKZF5
YOD1
MCF2L-AS1
AGGF1
SPIN1
FGFR1OP2
CASD1
UBE2B
MIS12
PRPF39
PKI55
ABCD3
SLC35D1
CYP2E1
CNOT6
LCOR
KIAA0355
LPPR4
ZNF714
ZNF33A
CALN1
HMGN4
DNAJC24
DIRAS3
HELQ
ZDHHC17
ZNF45
SPATA5
FAM156A
C5orf51
C2orf76
PALM2
LPGAT1
NCAPG
MARCH8
WSB1
FAM200A
MAP3K2
RYBP
SCART1
PRMT9
RFK
ADGRA3
YTHDC2
DESI2
DENR
LOC100506127
TMOD4
ZNF546
C1orf21
LOC646762
BRPF3
CACNB4
CEP83
EPM2AIP1
PPTC7
ZBED3-AS1
C17orf58
C1orf174
ZNF236
ZSCAN23
STYX
FLRT3
USP46
BTBD7
AREL1
DSCC1
ANKRD40
LIN52
ZNF107
SYDE2
ZNF211
ITGA9
TFDP1
RCN2
L2HGDH
LYRM7
BRMS1L
ZNF85
PAPOLA
DGKB
FAM102B
KIAA1524
USP16
TRAK1
ZNF730
TBCEL
ZBTB18
POLR2K
COX16
PTP4A1
SLC16A9
KRBA2
MFHAS1
LSM8
LRRC8B
KIAA1804
TMEM123
MAML3
LOC105377348
ZNF471
SCOC
DNA2
LOC90768
UHMK1
GALNT1
ABCA11P
ISCA1
PLEKHA1
CLMN
ULK2
ASB7
LRFN5
MBNL3
CHCHD7
GUF1
PTPN21
NREP
DCBLD1
PDCD5
PARGP1
AGAP4
SNORD84
GAREM
ARHGEF12
NR2C2
HERC2P3
ZNF652
MCM8
RAB22A
VPS13A
FAM35A
TMEM17
LOC646903
LRP6
KIAA1328
DENND5A
CPNE4
ZBED4
ZNF555
AK3
SLC30A9
C10orf25
PIGW
AFG3L1P
PTPRA
DPY19L3
OTUD6B-AS1
ZBTB6
ZNF331
AZI2
AGAP1
PDXDC2P
CCNYL1
LRRC4C
LINC01234
RPL36A
ZNF514
LAMTOR3
LDLRAD3
ABHD17C
MREG
ZBTB11
RAB3IP
USP12
FAM171A1
RNF144B
ATG2B
TPK1
CCDC18
PTER
GNA13
CCDC150
CDKN3
GTF3C4
AGAP5
LOC100507634
ARPP19
SLC1A1
ZNF449
ZNF888
LYRM5
B4GALT6
SAMD5

## Sheet: Rap-Sensitive Down
Transcripts with suppressed translation in TSC1-/- vs TSC1+/+ that are reversed by rapamycin
RNA-Seq	Nanostring
HLA-B	APOE
CLU	F12
SLC22A18	PRPH
EHD2	ACHE
MICB	SNCG
TRADD	GRIN2D
CDC42BPG	RAB3A
SBK2	ENO2
ALDH1L1	PLAUR
EEF1A2	CLIP2
PTRF	VASP2
IGFBP6	HLA-B
GBGT1	HLA-C
HLA-C	PDLIM4
ARSA	MICB
LOC388849	AGAP2
COL6A2
SLC4A11
C19orf66
IL4I1
APOE
KCNN4
NYNRIN
SFN
JAK3
C20orf195
IER5L
F12
PLEKHH3
GDF15
MMP23A
PIK3IP1
AGAP2
RELB
GPRC5C
HAGHL
LMTK3
KRT8
SSTR3
FLNC
PPP1R3G
PLA2G4C
TGM2
LRRC32
TFEB
NTSR1
HELZ2
MICALL2
MXRA8
FUT5
JUNB
MYRF
PAOX
FLYWCH1
DDIT4
TRPM4
ODF3L2
ACHE
SEC14L2
AMN
APLNR
GRIN2D
EPN3
AMBP
DHRS1
SPAG4
TSSK3
LMF1
SNCG
PRPH
LOC283335
SMTN
EPS8L1
CLDN4
MFI2
ENO2
BGN
GSN
FAM129B
SCN4A
FN3K
ARRDC2
TCF15
PHYHIP
TMEM253
RPARP-AS1
ADGRA2
IFITM1
PGAM2
SLC2A4
HLA-E
ATP2A3
XYLT2
RAB20
RAB3A
FERMT3
C10orf54
LOC341056
LOC101928069
TNNI1
LOC606724
KNDC1
C10orf10
CLIP2
CHAC1
CCDC183
ICAM5
GNB1L
PLAUR
STAP2
HMGCL
PDE4A
CCM2L
TLR9
VASP
NNMT
GTF2H4
TMC6
TMEM102
RPL13AP20
SHISA8
CCDC61
PDLIM4
PSPN
BIK
CDK18
TIE1
LGR6
RPL13AP5
SCARF1
LINC01060
SLC25A6
DACT2
