# Supplementary material for: Translatome analysis of tuberous sclerosis complex 1 patient-derived neural progenitor cells reveals rapamycin-dependent and independent alterations
Source: Mol Autism. 2023 Oct 25;14:39. doi: 10.1186/s13229-023-00572-3 (PMC10601155; doi:10.1186/s13229-023-00572-3)
Supplement: Supplementary file 8 — Additional file 8. Details related to each figure regarding iPSC-derived NPCs and number of independent experiments and replicates. [file 13229_2023_572_MOESM8_ESM.xlsx]

## Sheet: Sheet1
Figure number	Number of donor/clone	number of independent experiments	number of biological replates
Figure 1	1 donor and 1 hiPSC-derived NPC line per genotype	3 independent experiments	3 plates per replicate per experiment
Figure 2	1 donor and 1 hiPSC-derived NPC line per genotype	3 independent experiments	3 plates per replicate per experiment
Figure 3	1 donor and 1 hiPSC-derived NPC line per genotype	3 independent experiments	3 plates per replicate per experiment
Figure 4	1 donor and 1 hiPSC-derived NPC line per genotype	3 independent experiments	3 plates per replicate per experiment
Figure 5	1 donor and 1 hiPSC-derived NPC line per genotype	3 independent experiments	3 plates per replicate per experiment
Figure 6	1 donor and 1 hiPSC-derived NPC line per genotype	3 independent experiments (Immunoblotting)	1 lysate per condition per experiment
		3 independent experiments for proliferation (Trypan Blue Exclusion)	3 wells per condition with 2 independent readings, per experiment
		2 independent experiments for proliferation (Ki-67 flow cytometry)	1 plate per treatment condition per experiment
		2 independent experiment for neurite outgrowth assay	3 coverslips per well, 2 wells per condition, 8 non-overlapping fields per condition, per experiment
Table S7. Details related to each figure regarding iPSC-derived NPCs and number of independent experiments and replicates
